# Supplementary material for: RNAi-mediated silencing of MLL-AF9 reveals leukemia-associated downstream targets and processes
Source: Mol Cancer. 2014 Feb 11;13:27. doi: 10.1186/1476-4598-13-27 (PMC3924703; doi:10.1186/1476-4598-13-27)
Supplement: Additional file 1 — Differentially expressed probes in MLL-AF9 knockdown. Listed are all differentially expressed probes (p < 0.005) from gene expression arrays of MLL-AF9 depleted versus control THP1 cells on day 8 of experiments. [file 1476-4598-13-27-S1.xls]

## Sheet: Tabelle1
Gene Name	p value	adjusted p value	Aveage Expression	log2FC	Probe Name	Systematic Name	Feature Number	ProbeUID	accessions	Description
ABCC6	0.00436	0.25505	8.87	-0.402	A_23_P100539	NM_001171	31402	2884	ref|NM_001171|gb|CR609146|ens|ENST00000456970|ens|ENST00000205558	ref|Homo sapiens ATP-binding cassette, sub-family C (CFTR/MRP), member 6 (ABCC6), transcript variant 1, mRNA [NM_001171]
ABLIM1	0.0021	0.17945	6.2	0.461	A_23_P202520	NM_001003408	43233	32972	ref|NM_001003408|ref|NM_001003407|ref|NM_002313|ref|NM_006720	ref|Homo sapiens actin binding LIM protein 1 (ABLIM1), transcript variant 3, mRNA [NM_001003408]
ACAA2	0.00179	0.16665	10.86	0.61	A_23_P89799	NM_006111	7564	6303	ref|NM_006111|gb|CR599578|ens|ENST00000398549|ens|ENST00000285093	ref|Homo sapiens acetyl-Coenzyme A acyltransferase 2 (ACAA2), nuclear gene encoding mitochondrial protein, mRNA [NM_006111]
ACACA	0.00314	0.22466	8.21	-0.436	A_32_P215318	NM_198839	28000	21566	ref|NM_198839|ref|NM_198834|ref|NM_198836|gb|AJ564444	ref|Homo sapiens acetyl-Coenzyme A carboxylase alpha (ACACA), transcript variant 2, mRNA [NM_198839]
ACOX2	0.00339	0.23051	6.66	0.427	A_23_P10182	NM_003500	34428	401	ref|NM_003500|ens|ENST00000460921|ens|ENST00000302819|ens|ENST00000459701	ref|Homo sapiens acyl-Coenzyme A oxidase 2, branched chain (ACOX2), mRNA [NM_003500]
ACOX2	0.00497	0.27122	6.69	0.416	A_23_P10182	NM_003500	42042	401	ref|NM_003500|ens|ENST00000460921|ens|ENST00000302819|ens|ENST00000459701	ref|Homo sapiens acyl-Coenzyme A oxidase 2, branched chain (ACOX2), mRNA [NM_003500]
ACOXL	0.00183	0.16824	7.81	-0.497	A_33_P3395008	NM_001142807	21124	16507	ref|NM_001142807|ens|ENST00000439055|gb|AK300513|thc|THC2529323	ref|Homo sapiens acyl-Coenzyme A oxidase-like (ACOXL), mRNA [NM_001142807]
ACTRT2	0.00386	0.24207	5.94	0.485	A_23_P148829	NM_080431	19118	15018	ref|NM_080431|ens|ENST00000378404|gb|AK058153|gb|BC029499	ref|Homo sapiens actin-related protein T2 (ACTRT2), mRNA [NM_080431]
AF289615	0.000749	0.10493	8.26	0.531	A_24_P221092	AF289615	1631	1245	gb|AF289615	gb|Homo sapiens clone pp9953 unknown mRNA. [AF289615]
AGPAT9	0.000189	0.06158	8.21	0.634	A_23_P69810	NM_032717	38260	29310	ref|NM_032717|gb|BC090956|ens|ENST00000395226|ens|ENST00000264409	ref|Homo sapiens 1-acylglycerol-3-phosphate O-acyltransferase 9 (AGPAT9), mRNA [NM_032717]
AHR	0.0034	0.23056	8.21	0.444	A_33_P3316800	NM_001621	25261	19535	ref|NM_001621|gb|BC070080|ens|ENST00000242057|ens|ENST00000401808	ref|Homo sapiens aryl hydrocarbon receptor (AHR), mRNA [NM_001621]
AI669688	0.00188	0.17116	6.75	0.467	A_33_P3367077	AI669688	2571	2133	gb|AI669688	gb|AI669688 wc12d09.x1 NCI_CGAP_Pr28 Homo sapiens cDNA clone IMAGE:2314961 3', mRNA sequence [AI669688]
AK056005	0.00212	0.17945	8.64	-0.458	A_33_P3258712	AK056005	44562	33803	gb|AK056005|thc|THC2531435|thc|THC2586598|thc|THC2537088	gb|Homo sapiens cDNA FLJ31443 fis, clone NT2NE2000808. [AK056005]
AK311627	0.00287	0.21555	6.41	0.58	A_32_P49668	AK311627	38529	29440	gb|AK311627|gb|BC111482|gb|AK296222|gb|BC131592	gb|Homo sapiens cDNA, FLJ18669. [AK311627]
ALOX5	0.000241	0.06607	8.03	0.755	A_23_P104464	NM_000698	5409	4484	ref|NM_000698|ens|ENST00000374391|gb|J03600|gb|J03571	ref|Homo sapiens arachidonate 5-lipoxygenase (ALOX5), mRNA [NM_000698]
ALOX5	0.000369	0.07594	8.42	0.762	A_23_P104464	NM_000698	12095	4484	ref|NM_000698|ens|ENST00000374391|gb|J03600|gb|J03571	ref|Homo sapiens arachidonate 5-lipoxygenase (ALOX5), mRNA [NM_000698]
ALOX5	0.000862	0.11322	8.34	0.614	A_23_P104464	NM_000698	11330	4484	ref|NM_000698|ens|ENST00000374391|gb|J03600|gb|J03571	ref|Homo sapiens arachidonate 5-lipoxygenase (ALOX5), mRNA [NM_000698]
ALOX5	0.00112	0.1273	7.98	0.691	A_23_P104464	NM_000698	5403	4484	ref|NM_000698|ens|ENST00000374391|gb|J03600|gb|J03571	ref|Homo sapiens arachidonate 5-lipoxygenase (ALOX5), mRNA [NM_000698]
ALOX5	0.0012	0.13217	8.39	0.708	A_23_P104464	NM_000698	13372	4484	ref|NM_000698|ens|ENST00000374391|gb|J03600|gb|J03571	ref|Homo sapiens arachidonate 5-lipoxygenase (ALOX5), mRNA [NM_000698]
ALOX5	0.00281	0.21359	8.38	0.648	A_23_P104464	NM_000698	30369	4484	ref|NM_000698|ens|ENST00000374391|gb|J03600|gb|J03571	ref|Homo sapiens arachidonate 5-lipoxygenase (ALOX5), mRNA [NM_000698]
ALOX5	0.00298	0.21803	7.89	0.584	A_23_P104464	NM_000698	42253	4484	ref|NM_000698|ens|ENST00000374391|gb|J03600|gb|J03571	ref|Homo sapiens arachidonate 5-lipoxygenase (ALOX5), mRNA [NM_000698]
ALOX5	0.00455	0.25949	8.35	0.513	A_23_P104464	NM_000698	15262	4484	ref|NM_000698|ens|ENST00000374391|gb|J03600|gb|J03571	ref|Homo sapiens arachidonate 5-lipoxygenase (ALOX5), mRNA [NM_000698]
ALX3	0.00405	0.24679	5.8	0.494	A_23_P85941	NM_006492	29218	22481	ref|NM_006492|ens|ENST00000369792|gb|BC112007|gb|BC113428	ref|Homo sapiens ALX homeobox 3 (ALX3), mRNA [NM_006492]
ANAPC11	0.00096	0.12114	16.22	-0.698	A_23_P27147	NM_001002244	40679	31110	ref|NM_001002244|ref|NM_001002249|ref|NM_016476|ref|NM_001002248	ref|Homo sapiens anaphase promoting complex subunit 11 (ANAPC11), transcript variant 1, mRNA [NM_001002244]
ANKRD56	0.00388	0.24259	5.54	0.432	A_33_P3291279	NM_001029870	387	326	ref|NM_001029870|ens|ENST00000334306|gb|BC137241|gb|BC137255	ref|Homo sapiens ankyrin repeat domain 56 (ANKRD56), mRNA [NM_001029870]
ANXA2	0.00112	0.1273	8.18	-0.538	A_32_P148345	NM_001002857	18592	14606	ref|NM_001002857|ref|NM_001136015|ref|NM_001002858|ref|NM_004039	ref|Homo sapiens annexin A2 (ANXA2), transcript variant 2, mRNA [NM_001002857]
APBA1	0.00191	0.17316	5.9	0.468	A_33_P3295655	NM_001163	28316	21788	ref|NM_001163|gb|AL713639|thc|THC2612086	ref|Homo sapiens amyloid beta (A4) precursor protein-binding, family A, member 1 (APBA1), mRNA [NM_001163]
APC2	0.00374	0.24074	7.45	-0.564	A_23_P101905	NM_005883	14847	11826	ref|NM_005883|gb|AB012162|ens|ENST00000233607|ens|ENST00000238483	ref|Homo sapiens adenomatosis polyposis coli 2 (APC2), mRNA [NM_005883]
AQP1	0.00238	0.19253	6.16	-0.521	A_23_P372834	NM_198098	20133	15794	ref|NM_198098|ens|ENST00000311813|ens|ENST00000425612|ens|ENST00000413400	ref|Homo sapiens aquaporin 1 (Colton blood group) (AQP1), mRNA [NM_198098]
AQP3	0.00481	0.26709	8.29	-0.525	A_23_P112482	NM_004925	26353	2091	ref|NM_004925|gb|CR614710|gb|AK095363|ens|ENST00000297991	ref|Homo sapiens aquaporin 3 (Gill blood group) (AQP3), mRNA [NM_004925]
AR	0.000571	0.09164	10.42	-0.541	A_23_P113111	NM_000044	37965	4825	ref|NM_000044|ref|NM_001011645|ens|ENST00000396043|gb|M23263	ref|Homo sapiens androgen receptor (AR), transcript variant 1, mRNA [NM_000044]
AR	0.000929	0.1176	10.68	-0.526	A_23_P113111	NM_000044	28268	4825	ref|NM_000044|ref|NM_001011645|ens|ENST00000396043|gb|M23263	ref|Homo sapiens androgen receptor (AR), transcript variant 1, mRNA [NM_000044]
AR	0.00112	0.12742	10.66	-0.499	A_23_P113111	NM_000044	24711	4825	ref|NM_000044|ref|NM_001011645|ens|ENST00000396043|gb|M23263	ref|Homo sapiens androgen receptor (AR), transcript variant 1, mRNA [NM_000044]
AR	0.00204	0.1774	10.54	-0.453	A_23_P113111	NM_000044	28139	4825	ref|NM_000044|ref|NM_001011645|ens|ENST00000396043|gb|M23263	ref|Homo sapiens androgen receptor (AR), transcript variant 1, mRNA [NM_000044]
AR	0.00269	0.20771	10.44	-0.471	A_23_P113111	NM_000044	15636	4825	ref|NM_000044|ref|NM_001011645|ens|ENST00000396043|gb|M23263	ref|Homo sapiens androgen receptor (AR), transcript variant 1, mRNA [NM_000044]
AR	0.00289	0.21564	10.59	-0.432	A_23_P113111	NM_000044	9136	4825	ref|NM_000044|ref|NM_001011645|ens|ENST00000396043|gb|M23263	ref|Homo sapiens androgen receptor (AR), transcript variant 1, mRNA [NM_000044]
ARHGAP26	0.0022	0.18392	10.43	0.502	A_33_P3228305	NM_015071	28413	21920	ref|NM_015071|ref|NM_001135608|ens|ENST00000378004|gb|AK123519	ref|Homo sapiens Rho GTPase activating protein 26 (ARHGAP26), transcript variant 1, mRNA [NM_015071]
ARL4C	0.00103	0.12565	8.23	0.494	A_33_P3323722	NM_005737	1973	1542	ref|NM_005737|ens|ENST00000390645|ens|ENST00000339728|gb|AJ579851	ref|Homo sapiens ADP-ribosylation factor-like 4C (ARL4C), mRNA [NM_005737]
ATP1A2	0.00156	0.1541	7.65	-0.614	A_23_P148879	NM_000702	12131	9774	ref|NM_000702|ens|ENST00000368084|ens|ENST00000435866|ens|ENST00000361216	ref|Homo sapiens ATPase, Na+/K+ transporting, alpha 2 (+) polypeptide (ATP1A2), mRNA [NM_000702]
ATP1A2	0.00355	0.23591	5.52	-0.423	A_33_P3359771	NM_000702	38926	29783	ref|NM_000702|gb|AK126573|ens|ENST00000368084|ens|ENST00000392233	ref|Homo sapiens ATPase, Na+/K+ transporting, alpha 2 (+) polypeptide (ATP1A2), mRNA [NM_000702]
ATP2B2	0.000481	0.08365	5.72	-0.692	A_33_P3393851	U15688	23068	17923	gb|U15688|ens|ENST00000342354|thc|THC2732132	gb|Human clone hPMCA2a alternatively spliced plasma membrane calcium pump (ATP2B2) mRNA, partial cds. [U15688]
ATP5G2	9.1e-05	0.04262	16.04	-0.669	A_23_P87616	NM_001002031	41990	32046	ref|NM_001002031|ref|NM_005176|gb|AK311357|ens|ENST00000338662	ref|Homo sapiens ATP synthase, H+ transporting, mitochondrial F0 complex, subunit C2 (subunit 9) (ATP5G2), nuclear gene encoding mitochondrial protein, transcript variant 1, mRNA [NM_001002031]
ATXN10	0.000901	0.11628	11.78	-0.548	A_24_P391368	NM_013236	37202	28504	ref|NM_013236|ref|NM_001167621|gb|AK294348|gb|AK095309	ref|Homo sapiens ataxin 10 (ATXN10), transcript variant 1, mRNA [NM_013236]
B2M	0.00153	0.15253	17.63	-0.472	A_23_P37441	NM_004048	30841	376	ref|NM_004048|gb|AK303560|ens|ENST00000396754|ens|ENST00000349264	ref|Homo sapiens beta-2-microglobulin (B2M), mRNA [NM_004048]
BC067767	0.0021	0.17945	5.77	-0.567	A_33_P3328990	BC067767	33573	25821	gb|BC067767|gb|BC111005|ens|ENST00000495093|ens|ENST00000479867	gb|Homo sapiens cDNA clone IMAGE:5296549. [BC067767]
BFSP1	0.00291	0.21616	8.31	-0.501	A_23_P109171	NM_001195	23682	1538	ref|NM_001195|ref|NM_001161705|gb|AK304673|gb|AK316247	ref|Homo sapiens beaded filament structural protein 1, filensin (BFSP1), transcript variant 1, mRNA [NM_001195]
BHLHE22	0.000637	0.09758	13.31	-0.619	A_32_P75581	NM_152414	2627	2236	ref|NM_152414|ens|ENST00000321870|gb|AK091333|gb|BC045748	ref|Homo sapiens basic helix-loop-helix family, member e22 (BHLHE22), mRNA [NM_152414]
BTF3L1	0.00438	0.25536	14.25	-0.426	A_23_P105900	NR_026983	27942	3113	ref|NR_026983|gb|BC106717|gb|BC106718|gb|BC115358	ref|Homo sapiens basic transcription factor 3, like 1 pseudogene (BTF3L1), non-coding RNA [NR_026983]
BX103560	0.000102	0.0448	5.56	0.666	A_33_P3228427	BX103560	15949	12576	gb|BX103560|thc|THC2752121	gb|BX103560 NCI_CGAP_GC4 Homo sapiens cDNA clone IMAGp998I073716, mRNA sequence [BX103560]
C10orf114	0.000349	0.07517	9.15	-0.776	A_32_P86739	NM_001010911	38018	29080	ref|NM_001010911|ens|ENST00000377113|gb|BC040880|gb|CR596294	ref|Homo sapiens chromosome 10 open reading frame 114 (C10orf114), mRNA [NM_001010911]
C10orf137	0.00296	0.21707	8.39	-0.454	A_24_P372553	NM_015608	15259	12064	ref|NM_015608|gb|BC028715|gb|BC107479|gb|BC016903	ref|Homo sapiens chromosome 10 open reading frame 137 (C10orf137), mRNA [NM_015608]
C10orf140	2.22e-05	0.01562	8.17	-0.926	A_32_P152767	NM_207371	28197	21736	ref|NM_207371|ens|ENST00000449193|ens|ENST00000317413|gb|AK127130	ref|Homo sapiens chromosome 10 open reading frame 140 (C10orf140), mRNA [NM_207371]
C13orf18	0.00111	0.1273	11.48	-0.503	A_23_P53763	NM_025113	37516	28719	ref|NM_025113|gb|AX747903|gb|AK293034|gb|AK307854	ref|Homo sapiens chromosome 13 open reading frame 18 (C13orf18), mRNA [NM_025113]
C19orf38	0.00422	0.25271	7.03	0.465	A_33_P3411945	NM_001136482	32266	24737	ref|NM_001136482|ens|ENST00000397820|gb|BC157863|thc|THC2524621	ref|Homo sapiens chromosome 19 open reading frame 38 (C19orf38), mRNA [NM_001136482]
C1orf158	0.00283	0.21378	8.31	-0.777	A_23_P74668	NM_152290	31454	24177	ref|NM_152290|ens|ENST00000376210|gb|BC029894|gb|AK026705	ref|Homo sapiens chromosome 1 open reading frame 158 (C1orf158), mRNA [NM_152290]
C1orf25	0.00101	0.12394	7.32	-0.57	A_24_P190877	NM_030934	33151	25453	ref|NM_030934|ens|ENST00000367506|ens|ENST00000367504|gb|AK027418	ref|Homo sapiens chromosome 1 open reading frame 25 (C1orf25), mRNA [NM_030934]
C1orf97	0.00194	0.17404	9.54	-0.532	A_23_P1014	NR_026761	21555	2325	ref|NR_026761|gb|AK130858|gb|AK130857|gb|BC005997	ref|Homo sapiens chromosome 1 open reading frame 97 (C1orf97), non-coding RNA [NR_026761]
C1orf97	0.0026	0.20224	9.52	-0.516	A_23_P1014	NR_026761	34560	2325	ref|NR_026761|gb|AK130858|gb|AK130857|gb|BC005997	ref|Homo sapiens chromosome 1 open reading frame 97 (C1orf97), non-coding RNA [NR_026761]
C1orf97	0.0033	0.22987	9.46	-0.452	A_23_P1014	NR_026761	35252	2325	ref|NR_026761|gb|AK130858|gb|AK130857|gb|BC005997	ref|Homo sapiens chromosome 1 open reading frame 97 (C1orf97), non-coding RNA [NR_026761]
C1orf97	0.00352	0.23444	9.44	-0.491	A_23_P1014	NR_026761	32708	2325	ref|NR_026761|gb|AK130858|gb|AK130857|gb|BC005997	ref|Homo sapiens chromosome 1 open reading frame 97 (C1orf97), non-coding RNA [NR_026761]
C2	0.0042	0.25271	6.83	0.617	A_33_P3404601	NM_000063	3303	2807	ref|NM_000063|ref|NM_001145903|gb|AK300930|gb|AK298808	ref|Homo sapiens complement component 2 (C2), transcript variant 1, mRNA [NM_000063]
C20orf112	0.00319	0.22596	8.69	0.492	A_23_P372096	AK097804	1420	1182	gb|AK097804|gb|BC038088|ens|ENST00000375678|ens|ENST00000326071	gb|Homo sapiens cDNA FLJ40485 fis, clone TESTI2043857, moderately similar to Homo sapiens nolp mRNA. [AK097804]
C20orf112	0.0045	0.25949	5.87	0.399	A_33_P3271284	NM_080616	41195	31501	ref|NM_080616|gb|CR621375|ens|ENST00000397984|ens|ENST00000359676	ref|Homo sapiens chromosome 20 open reading frame 112 (C20orf112), mRNA [NM_080616]
C2orf28	0.00229	0.18848	10.89	-0.461	A_23_P28652	NM_016085	27503	21210	ref|NM_016085|ref|NM_080592|ref|NM_001170795|ens|ENST00000380171	ref|Homo sapiens chromosome 2 open reading frame 28 (C2orf28), transcript variant 1, mRNA [NM_016085]
C2orf76	0.00248	0.19665	9.88	-0.455	A_23_P39542	NM_001017927	14614	11600	ref|NM_001017927|gb|BC171737|gb|BC144014|gb|BC105805	ref|Homo sapiens chromosome 2 open reading frame 76 (C2orf76), mRNA [NM_001017927]
C9orf150	0.000188	0.06158	6.46	0.613	A_33_P3375145	NM_203403	15080	11929	ref|NM_203403|thc|THC2665542	ref|Homo sapiens chromosome 9 open reading frame 150 (C9orf150), mRNA [NM_203403]
CALR	0.000791	0.10844	17.05	-0.513	A_33_P3292854	NM_004343	38219	29248	ref|NM_004343|ens|ENST00000316448|gb|M32294|gb|AK130190	ref|Homo sapiens calreticulin (CALR), mRNA [NM_004343]
CBS	0.000661	0.09937	11.1	-0.573	A_23_P166306	NM_000071	25527	19807	ref|NM_000071|gb|BC011381|gb|BC007257|gb|L19501	ref|Homo sapiens cystathionine-beta-synthase (CBS), mRNA [NM_000071]
CCDC48	0.000301	0.07226	5.68	0.704	A_33_P3324854	NM_024768	30308	23363	ref|NM_024768|ens|ENST00000436022|ens|ENST00000480450|gb|CF551797	ref|Homo sapiens coiled-coil domain containing 48 (CCDC48), mRNA [NM_024768]
CCL2	1.11e-06	0.00288	6.89	1.61	A_23_P89431	NM_002982	12025	2267	ref|NM_002982|ens|ENST00000225831|gb|S69738|gb|M24545	ref|Homo sapiens chemokine (C-C motif) ligand 2 (CCL2), mRNA [NM_002982]
CCL2	1.45e-06	0.00328	6.58	1.63	A_23_P89431	NM_002982	2816	2267	ref|NM_002982|ens|ENST00000225831|gb|S69738|gb|M24545	ref|Homo sapiens chemokine (C-C motif) ligand 2 (CCL2), mRNA [NM_002982]
CCL2	1.75e-06	0.00368	6.75	1.55	A_23_P89431	NM_002982	10091	2267	ref|NM_002982|ens|ENST00000225831|gb|S69738|gb|M24545	ref|Homo sapiens chemokine (C-C motif) ligand 2 (CCL2), mRNA [NM_002982]
CCL2	1.96e-06	0.00388	6.88	1.63	A_23_P89431	NM_002982	26726	2267	ref|NM_002982|ens|ENST00000225831|gb|S69738|gb|M24545	ref|Homo sapiens chemokine (C-C motif) ligand 2 (CCL2), mRNA [NM_002982]
CCL2	4.13e-06	0.00545	6.8	1.49	A_23_P89431	NM_002982	24399	2267	ref|NM_002982|ens|ENST00000225831|gb|S69738|gb|M24545	ref|Homo sapiens chemokine (C-C motif) ligand 2 (CCL2), mRNA [NM_002982]
CCL2	4.52e-06	0.00545	6.45	1.44	A_23_P89431	NM_002982	42946	2267	ref|NM_002982|ens|ENST00000225831|gb|S69738|gb|M24545	ref|Homo sapiens chemokine (C-C motif) ligand 2 (CCL2), mRNA [NM_002982]
CCL2	5.89e-06	0.00583	6.54	1.59	A_23_P89431	NM_002982	39054	2267	ref|NM_002982|ens|ENST00000225831|gb|S69738|gb|M24545	ref|Homo sapiens chemokine (C-C motif) ligand 2 (CCL2), mRNA [NM_002982]
CCL2	8.25e-06	0.00747	6.9	1.44	A_23_P89431	NM_002982	23726	2267	ref|NM_002982|ens|ENST00000225831|gb|S69738|gb|M24545	ref|Homo sapiens chemokine (C-C motif) ligand 2 (CCL2), mRNA [NM_002982]
CCL2	8.98e-06	0.0078	6.61	1.39	A_23_P89431	NM_002982	6700	2267	ref|NM_002982|ens|ENST00000225831|gb|S69738|gb|M24545	ref|Homo sapiens chemokine (C-C motif) ligand 2 (CCL2), mRNA [NM_002982]
CCL2	8.2e-05	0.0413	6.49	1.26	A_23_P89431	NM_002982	37997	2267	ref|NM_002982|ens|ENST00000225831|gb|S69738|gb|M24545	ref|Homo sapiens chemokine (C-C motif) ligand 2 (CCL2), mRNA [NM_002982]
CCR2	0.00443	0.25669	14.15	0.401	A_23_P212354	NM_001123041	12708	10132	ref|NM_001123041|ens|ENST00000292301|ens|ENST00000400888|gb|U03882	ref|Homo sapiens chemokine (C-C motif) receptor 2 (CCR2), transcript variant A, mRNA [NM_001123041]
CD101	0.00335	0.23025	5.85	0.438	A_24_P131066	NM_004258	33591	25725	ref|NM_004258|gb|BC171768|gb|Z33642|gb|AK298237	ref|Homo sapiens CD101 molecule (CD101), mRNA [NM_004258]
CD14	5.29e-06	0.00545	8.02	1.05	A_33_P3284508	NM_000591	30621	23568	ref|NM_000591|ref|NM_001040021|ens|ENST00000401743|ens|ENST00000302014	ref|Homo sapiens CD14 molecule (CD14), transcript variant 1, mRNA [NM_000591]
CD209	0.000522	0.08672	8.15	0.731	A_24_P305345	NM_021155	29884	22989	ref|NM_021155|ref|NM_001144897|ref|NM_001144896|ref|NM_001144894	ref|Homo sapiens CD209 molecule (CD209), transcript variant 1, mRNA [NM_021155]
CD36	0.00152	0.15253	10.88	0.596	A_23_P111583	NM_001001547	42379	8993	ref|NM_001001547|ref|NM_000072|ref|NM_001127444|ref|NM_001127443	ref|Homo sapiens CD36 molecule (thrombospondin receptor) (CD36), transcript variant 2, mRNA [NM_001001547]
CD36	0.00203	0.1774	11.16	0.499	A_23_P111583	NM_001001547	17865	8993	ref|NM_001001547|ref|NM_000072|ref|NM_001127444|ref|NM_001127443	ref|Homo sapiens CD36 molecule (thrombospondin receptor) (CD36), transcript variant 2, mRNA [NM_001001547]
CD36	0.00245	0.19482	11.03	0.473	A_23_P111583	NM_001001547	33642	8993	ref|NM_001001547|ref|NM_000072|ref|NM_001127444|ref|NM_001127443	ref|Homo sapiens CD36 molecule (thrombospondin receptor) (CD36), transcript variant 2, mRNA [NM_001001547]
CD36	0.0038	0.2415	11.27	0.463	A_23_P111583	NM_001001547	11184	8993	ref|NM_001001547|ref|NM_000072|ref|NM_001127444|ref|NM_001127443	ref|Homo sapiens CD36 molecule (thrombospondin receptor) (CD36), transcript variant 2, mRNA [NM_001001547]
CD36	0.00423	0.25271	11.09	0.468	A_23_P111583	NM_001001547	30097	8993	ref|NM_001001547|ref|NM_000072|ref|NM_001127444|ref|NM_001127443	ref|Homo sapiens CD36 molecule (thrombospondin receptor) (CD36), transcript variant 2, mRNA [NM_001001547]
CD40	0.00362	0.23792	7.45	-0.416	A_23_P57036	NM_001250	16225	6147	ref|NM_001250|ref|NM_152854|gb|AX781593|gb|AB209660	ref|Homo sapiens CD40 molecule, TNF receptor superfamily member 5 (CD40), transcript variant 1, mRNA [NM_001250]
CD74	6.34e-05	0.03402	9.93	0.765	A_23_P70095	NM_001025158	29019	22308	ref|NM_001025158|ens|ENST00000377795|gb|BT019505|gb|DQ892005	ref|Homo sapiens CD74 molecule, major histocompatibility complex, class II invariant chain (CD74), transcript variant 3, mRNA [NM_001025158]
CEBPB	0.00136	0.14147	12.34	0.527	A_23_P411296	NM_005194	1484	1148	ref|NM_005194|gb|CR618754|ens|ENST00000303004|gb|CR595646	ref|Homo sapiens CCAAT/enhancer binding protein (C/EBP), beta (CEBPB), mRNA [NM_005194]
CEBPB	0.00378	0.24145	12.56	0.413	A_23_P411296	NM_005194	6485	1148	ref|NM_005194|gb|CR618754|ens|ENST00000303004|gb|CR595646	ref|Homo sapiens CCAAT/enhancer binding protein (C/EBP), beta (CEBPB), mRNA [NM_005194]
CGNL1	0.000358	0.07517	7.79	-0.738	A_23_P163306	NM_032866	22249	17308	ref|NM_032866|ens|ENST00000281282|gb|AY274808|gb|AB051536	ref|Homo sapiens cingulin-like 1 (CGNL1), mRNA [NM_032866]
CIITA	3.34e-05	0.02031	7.96	0.828	A_32_P209960	NM_000246	37638	28887	ref|NM_000246|ens|ENST00000381835|thc|THC2721437	ref|Homo sapiens class II, major histocompatibility complex, transactivator (CIITA), mRNA [NM_000246]
CKAP4	0.00125	0.13642	9.2	-0.603	A_23_P48056	NM_006825	4008	3291	ref|NM_006825|ens|ENST00000378026|ens|ENST00000258512|ens|ENST00000437873	ref|Homo sapiens cytoskeleton-associated protein 4 (CKAP4), mRNA [NM_006825]
CLCN4	0.00118	0.13133	8.15	0.5	A_33_P3415097	NM_001830	31032	23804	ref|NM_001830|ens|ENST00000380833|gb|AF052117|thc|THC2625314	ref|Homo sapiens chloride channel 4 (CLCN4), mRNA [NM_001830]
CLEC12B	0.00485	0.26709	6.21	0.474	A_33_P3410659	NM_001129998	12205	9754	ref|NM_001129998|gb|AY358810|ens|ENST00000338896|gb|DQ368812	ref|Homo sapiens C-type lectin domain family 12, member B (CLEC12B), transcript variant 1, mRNA [NM_001129998]
COL14A1	0.00106	0.1262	6.75	-0.533	A_32_P80850	NM_021110	19332	15091	ref|NM_021110|gb|Y11710|ens|ENST00000309791|ens|ENST00000440844	ref|Homo sapiens collagen, type XIV, alpha 1 (COL14A1), mRNA [NM_021110]
COMMD1	0.00217	0.18297	11.13	-0.454	A_23_P389525	NM_152516	45110	34157	ref|NM_152516|gb|CR603473|ens|ENST00000311832|gb|D85433	ref|Homo sapiens copper metabolism (Murr1) domain containing 1 (COMMD1), mRNA [NM_152516]
CORO1A	0.0029	0.21616	12.74	0.44	A_23_P106761	NM_007074	10458	8409	ref|NM_007074|gb|CR593420|gb|AK314714|gb|AK096332	ref|Homo sapiens coronin, actin binding protein, 1A (CORO1A), mRNA [NM_007074]
CRADD	0.004	0.24634	10.62	-0.43	A_32_P29806	NM_003805	13924	11064	ref|NM_003805|ens|ENST00000332896|gb|U79115|gb|U84388	ref|Homo sapiens CASP2 and RIPK1 domain containing adaptor with death domain (CRADD), mRNA [NM_003805]
CRELD2	0.000744	0.10487	13.42	-0.551	A_23_P33465	NM_024324	21251	16567	ref|NM_024324|ref|NM_001135101|gb|DQ470677|gb|DQ470676	ref|Homo sapiens cysteine-rich with EGF-like domains 2 (CRELD2), transcript variant 2, mRNA [NM_024324]
CTSG	0.00483	0.26709	18.38	-0.428	A_23_P140384	NM_001911	13359	10610	ref|NM_001911|ens|ENST00000216336|gb|M16117|gb|BC014460	ref|Homo sapiens cathepsin G (CTSG), mRNA [NM_001911]
CXCR3	0.00495	0.27101	7.91	-0.528	A_23_P114299	NM_001504	20040	1199	ref|NM_001504|ref|NM_001142797|ens|ENST00000373691|ens|ENST00000373693	ref|Homo sapiens chemokine (C-X-C motif) receptor 3 (CXCR3), transcript variant A, mRNA [NM_001504]
CXCR4	0.00142	0.14539	14.4	0.51	A_23_P102000	NM_001008540	3138	1787	ref|NM_001008540|ref|NM_003467|ens|ENST00000241393|ens|ENST00000409817	ref|Homo sapiens chemokine (C-X-C motif) receptor 4 (CXCR4), transcript variant 1, mRNA [NM_001008540]
CXCR4	0.00429	0.25423	14.39	0.451	A_23_P102000	NM_001008540	2197	1787	ref|NM_001008540|ref|NM_003467|ens|ENST00000241393|ens|ENST00000409817	ref|Homo sapiens chemokine (C-X-C motif) receptor 4 (CXCR4), transcript variant 1, mRNA [NM_001008540]
DA858408	0.00101	0.12394	6.85	-0.517	A_33_P3209200	DA858408	30729	23606	gb|DA858408	gb|DA858408 PLACE7 Homo sapiens cDNA clone PLACE7009954 5', mRNA sequence [DA858408]
DACH1	0.00153	0.15253	13.03	-0.542	A_33_P3316786	NM_080759	24452	18970	ref|NM_080759|ref|NM_080760|ref|NM_004392|ens|ENST00000359684	ref|Homo sapiens dachshund homolog 1 (Drosophila) (DACH1), transcript variant 1, mRNA [NM_080759]
DACH1	0.00201	0.17699	11.41	-0.595	A_23_P32577	NM_080759	32519	24991	ref|NM_080759|ref|NM_080760|ref|NM_004392|ens|ENST00000305425	ref|Homo sapiens dachshund homolog 1 (Drosophila) (DACH1), transcript variant 1, mRNA [NM_080759]
DEFA3	9.36e-06	0.0078	8.5	1.36	A_23_P31816	NM_005217	7914	6455	ref|NM_005217|ref|NM_001042500|ref|NM_004084|ens|ENST00000382692	ref|Homo sapiens defensin, alpha 3, neutrophil-specific (DEFA3), mRNA [NM_005217]
DEFA4	0.00426	0.25401	10.17	-0.414	A_23_P326080	NM_001925	30358	23311	ref|NM_001925|ens|ENST00000297435|gb|X65977|thc|THC2478179	ref|Homo sapiens defensin, alpha 4, corticostatin (DEFA4), mRNA [NM_001925]
DENND5B	0.00134	0.14098	7.38	-0.49	A_24_P541919	NM_144973	1875	1519	ref|NM_144973|ens|ENST00000389082|ens|ENST00000306833|gb|AF086301	ref|Homo sapiens DENN/MADD domain containing 5B (DENND5B), mRNA [NM_144973]
DEXI	0.000414	0.07751	14.11	-0.56	A_24_P144377	NM_014015	38476	29487	ref|NM_014015|ens|ENST00000331808|gb|CR596795|gb|CR599313	ref|Homo sapiens Dexi homolog (mouse) (DEXI), mRNA [NM_014015]
DHFR	0.000563	0.09164	11.02	-0.608	A_32_P211045	NM_000791	33576	25706	ref|NM_000791|ens|ENST00000439211|gb|BC009634|gb|BQ437128	ref|Homo sapiens dihydrofolate reductase (DHFR), mRNA [NM_000791]
DIRC2	0.00453	0.25949	9.55	0.451	A_23_P80778	NM_032839	694	532	ref|NM_032839|gb|BC033738|gb|AK075158|ens|ENST00000477647	ref|Homo sapiens disrupted in renal carcinoma 2 (DIRC2), mRNA [NM_032839]
DLX1	0.000814	0.11021	9.92	0.623	A_32_P142818	NM_178120	2276	1920	ref|NM_178120|ref|NM_001038493|ens|ENST00000392581|ens|ENST00000361725	ref|Homo sapiens distal-less homeobox 1 (DLX1), transcript variant 1, mRNA [NM_178120]
DNAJC1	0.000187	0.06158	10.18	-0.632	A_33_P3290687	NM_022365	38237	29276	ref|NM_022365|gb|CR613772|ens|ENST00000376946|ens|ENST00000376948	ref|Homo sapiens DnaJ (Hsp40) homolog, subfamily C, member 1 (DNAJC1), mRNA [NM_022365]
DOCK10	0.000628	0.09747	11.57	0.581	A_23_P16722	NM_014689	2988	2415	ref|NM_014689|gb|AK293879|ens|ENST00000373702|ens|ENST00000409592	ref|Homo sapiens dedicator of cytokinesis 10 (DOCK10), mRNA [NM_014689]
DPYSL3	0.00332	0.23025	8.77	0.509	A_24_P149036	NM_001387	38456	29456	ref|NM_001387|ens|ENST00000343218|ens|ENST00000398514|gb|CR602667	ref|Homo sapiens dihydropyrimidinase-like 3 (DPYSL3), mRNA [NM_001387]
DRD5	2.95e-05	0.01983	7.62	-0.956	A_32_P54274	NM_000798	17728	13947	ref|NM_000798|ens|ENST00000304374|gb|DQ786230|gb|AK225830	ref|Homo sapiens dopamine receptor D5 (DRD5), mRNA [NM_000798]
DRD5	0.000125	0.0501	6.49	-0.795	A_24_P862886	NM_000798	28473	22008	ref|NM_000798|ens|ENST00000304374|gb|AK313897|gb|AY136750	ref|Homo sapiens dopamine receptor D5 (DRD5), mRNA [NM_000798]
DSC2	0.00195	0.17447	8.13	-0.467	A_23_P4494	NM_024422	26571	20604	ref|NM_024422|ref|NM_004949|gb|AK297029|ens|ENST00000399347	ref|Homo sapiens desmocollin 2 (DSC2), transcript variant Dsc2a, mRNA [NM_024422]
DUSP1	0.00119	0.1318	6.36	0.607	A_23_P110712	NM_004417	35708	5328	ref|NM_004417|gb|AK127679|ens|ENST00000434080|ens|ENST00000457103	ref|Homo sapiens dual specificity phosphatase 1 (DUSP1), mRNA [NM_004417]
DUSP1	0.00296	0.21716	6.28	0.486	A_23_P110712	NM_004417	40405	5328	ref|NM_004417|gb|AK127679|ens|ENST00000434080|ens|ENST00000457103	ref|Homo sapiens dual specificity phosphatase 1 (DUSP1), mRNA [NM_004417]
DUSP1	0.00433	0.25458	6.28	0.502	A_23_P110712	NM_004417	6417	5328	ref|NM_004417|gb|AK127679|ens|ENST00000434080|ens|ENST00000457103	ref|Homo sapiens dual specificity phosphatase 1 (DUSP1), mRNA [NM_004417]
DUX3	0.00158	0.15497	5.59	0.474	A_23_P158257	NM_012148	13262	10591	ref|NM_012148|ref|NM_012149|ref|NM_012146|gb|AB528871	ref|Homo sapiens double homeobox, 3 (DUX3), mRNA [NM_012148]
DYRK1A	0.00225	0.18681	10.45	-0.506	A_23_P211126	NM_130436	36636	28027	ref|NM_130436|ref|NM_101395|ref|NM_001396|ref|NM_130438	ref|Homo sapiens dual-specificity tyrosine-(Y)-phosphorylation regulated kinase 1A (DYRK1A), transcript variant 2, mRNA [NM_130436]
EEF1A1	0.00418	0.25271	16.05	-0.407	A_32_P47701	NM_001402	29785	22966	ref|NM_001402|ref|NR_003586|gb|CR605210|gb|CR623309	ref|Homo sapiens eukaryotic translation elongation factor 1 alpha 1 (EEF1A1), mRNA [NM_001402]
EGR2	0.0004	0.07742	8.45	0.813	A_23_P46936	NM_000399	11347	9109	ref|NM_000399|ref|NM_001136179|ref|NM_001136178|ref|NM_001136177	ref|Homo sapiens early growth response 2 (EGR2), transcript variant 1, mRNA [NM_000399]
ELANE	0.00169	0.16032	16.61	-0.47	A_23_P130961	NM_001972	32174	24725	ref|NM_001972|ens|ENST00000263621|gb|BC074816|gb|BC074817	ref|Homo sapiens elastase, neutrophil expressed (ELANE), mRNA [NM_001972]
EMB	0.000413	0.07751	12.88	-0.624	A_33_P3359900	NM_198449	29053	22359	ref|NM_198449|gb|AK304226|gb|CR621536|ens|ENST00000303221	ref|Homo sapiens embigin homolog (mouse) (EMB), mRNA [NM_198449]
EMB	0.000765	0.10667	14.34	-0.618	A_24_P684186	NM_198449	32784	25142	ref|NM_198449|ref|NR_003955|ens|ENST00000303221|gb|U52054	ref|Homo sapiens embigin homolog (mouse) (EMB), mRNA [NM_198449]
EMP1	0.000378	0.07645	6.55	0.735	A_23_P76488	NM_001423	15022	11968	ref|NM_001423|ens|ENST00000256951|gb|CR608144|gb|Z50751	ref|Homo sapiens epithelial membrane protein 1 (EMP1), mRNA [NM_001423]
ENC1	0.00385	0.24207	6.26	0.492	A_24_P69095	NM_003633	1076	890	ref|NM_003633|ens|ENST00000302351|gb|AF059611|gb|CR602279	ref|Homo sapiens ectodermal-neural cortex (with BTB-like domain) (ENC1), mRNA [NM_003633]
ENST00000244249	0.000301	0.07226	11.61	-0.656	A_24_P288993	ENST00000244249	28600	22070	ens|ENST00000244249|ref|XR_038253|ref|XR_039126|ref|XR_039291	ens|Putative uncharacterized protein ENSP00000244249 Fragment [Source:UniProtKB/TrEMBL;Acc:A6NHB1] [ENST00000244249]
ENST00000314246	0.000624	0.09732	10.17	-0.537	A_23_P140614	ENST00000314246	28524	21960	ens|ENST00000314246|ens|ENST00000327271|ens|ENST00000283760|gb|XM_002343324	ens|Putative uncharacterized protein ENSP00000327024 [Source:UniProtKB/TrEMBL;Acc:A6NDR0] [ENST00000314246]
ENST00000330110	0.00335	0.23025	5.36	-0.474	A_33_P3312217	ENST00000330110	30175	23293	ens|ENST00000330110|ref|XM_373059|ref|XM_001131091|ref|XM_001131099	ens|Putative TAF11-like protein ENSP00000332601 [Source:UniProtKB/Swiss-Prot;Acc:A6NLC8] [ENST00000330110]
ENST00000381654	0.00188	0.17116	10.81	-0.464	A_33_P3216192	ENST00000381654	17145	13442	ens|ENST00000381654	ens|Putative uncharacterized protein RPL31P5 Fragment [Source:UniProtKB/TrEMBL;Acc:A6NEG8] [ENST00000381654]
ENST00000398917	4.36e-06	0.00545	7.82	-0.977	A_33_P3291329	ENST00000398917	37061	28414	ens|ENST00000398917|ens|ENST00000442518	ens|Putative uncharacterized protein ENSP00000381889 [Source:UniProtKB/TrEMBL;Acc:A8MVW9] [ENST00000398917]
ENST00000399269	0.00226	0.1873	7.58	-0.473	A_23_P331908	ENST00000399269	25444	19686	ens|ENST00000399269|gb|AK097878|gb|AY726563|thc|THC2601460	ens|cDNA FLJ40559 fis, clone THYMU2002910 [Source:UniProtKB/TrEMBL;Acc:Q8N1K6] [ENST00000399269]
ENST00000399670	1.1e-06	0.00288	7.93	1.19	A_33_P3424217	ENST00000399670	33023	25385	ens|ENST00000399670|ens|ENST00000399074|ens|ENST00000399065|ens|ENST00000421888	ens|HLA class II histocompatibility antigen, DQ(1) beta chain Precursor (DC-3 beta chain) [Source:UniProtKB/Swiss-Prot;Acc:P01918] [ENST00000399670]
ENST00000401931	0.000575	0.09164	6.89	0.551	A_33_P3243230	ENST00000401931	36644	28037	ens|ENST00000401931|thc|THC2544321|thc|THC2508924	ens|interleukin 8 [Source:HGNC Symbol;Acc:6025] [ENST00000401931]
ENST00000402782	0.000117	0.04917	9.43	-0.702	A_23_P255827	ENST00000402782	14141	11260	ens|ENST00000402782|gb|AF300871|thc|NP287872	ens|Putative uncharacterized protein ENSP00000411550 [Source:UniProtKB/TrEMBL;Acc:C9J6V9] [ENST00000402782]
ENST00000418275	0.00318	0.22596	13.79	-0.464	A_24_P280897	ENST00000418275	23768	18478	ens|ENST00000418275	Unknown
ENST00000420126	0.0013	0.13782	11.29	-0.486	A_24_P306469	ENST00000420126	24831	19285	ens|ENST00000420126	Unknown
ENST00000424969	0.00206	0.17801	5.35	-0.564	A_24_P15388	ENST00000424969	39520	30270	ens|ENST00000424969|ens|ENST00000390615|ens|ENST00000354689|ens|ENST00000390598	ens|immunoglobulin heavy variable 3-74 [Source:HGNC Symbol;Acc:5624] [ENST00000424969]
ENST00000435613	0.000513	0.08596	10.93	-0.706	A_24_P58242	ENST00000435613	10394	8446	ens|ENST00000435613	Unknown
ENST00000450802	0.00364	0.23835	12.12	-0.425	A_32_P76853	ENST00000450802	12640	10158	ens|ENST00000450802|gb|XM_001126407|gb|XM_001126912|gb|XR_078494	ens|golgi autoantigen, golgin subfamily a, 9 pseudogene [Source:HGNC Symbol;Acc:26660] [ENST00000450802]
ENTPD1	0.000413	0.07751	7.02	0.643	A_33_P3218975	NM_001776	13581	10804	ref|NM_001776|ref|NM_001164179|ref|NM_001098175|ref|NM_001164182	ref|Homo sapiens ectonucleoside triphosphate diphosphohydrolase 1 (ENTPD1), transcript variant 1, mRNA [NM_001776]
ENTPD1	0.000576	0.09164	7.56	0.743	A_33_P3218980	NM_001776	42940	32670	ref|NM_001776|ref|NM_001164179|ref|NM_001098175|ref|NM_001164182	ref|Homo sapiens ectonucleoside triphosphate diphosphohydrolase 1 (ENTPD1), transcript variant 1, mRNA [NM_001776]
EPB41L4A	0.00188	0.17116	5.39	0.49	A_24_P257579	NM_022140	17225	13559	ref|NM_022140|gb|AB030240|gb|AK096057|ens|ENST00000359109	ref|Homo sapiens erythrocyte membrane protein band 4.1 like 4A (EPB41L4A), mRNA [NM_022140]
EVX1	0.00466	0.26155	10.14	-0.625	A_24_P368943	NM_001989	14158	11285	ref|NM_001989|gb|AK314155|gb|AK298822|ens|ENST00000222761	ref|Homo sapiens even-skipped homeobox 1 (EVX1), mRNA [NM_001989]
FAM105A	0.00158	0.15497	10.98	0.474	A_23_P133438	NM_019018	26635	20571	ref|NM_019018|ens|ENST00000274217|gb|CR591591|gb|AK001989	ref|Homo sapiens family with sequence similarity 105, member A (FAM105A), mRNA [NM_019018]
FAM46A	0.000112	0.04805	12.96	-0.742	A_33_P3290573	NM_017633	17828	13970	ref|NM_017633|gb|AJ420592|gb|BC000683|ens|ENST00000392940	ref|Homo sapiens family with sequence similarity 46, member A (FAM46A), mRNA [NM_017633]
FAM46A	0.000387	0.07702	13.72	-0.696	A_33_P3410599	NM_017633	31891	24435	ref|NM_017633|ens|ENST00000369754|ens|ENST00000320172|ens|ENST00000369756	ref|Homo sapiens family with sequence similarity 46, member A (FAM46A), mRNA [NM_017633]
FBLN1	0.000352	0.07517	7.83	-0.585	A_23_P211631	NM_006486	20259	15853	ref|NM_006486|ens|ENST00000348697|ens|ENST00000413090|ens|ENST00000434362	ref|Homo sapiens fibulin 1 (FBLN1), transcript variant D, mRNA [NM_006486]
FCER2	9.63e-05	0.04418	6.36	0.875	A_23_P164773	NM_002002	22335	17440	ref|NM_002002|gb|M14766|gb|BC064417|gb|BC027879	ref|Homo sapiens Fc fragment of IgE, low affinity II, receptor for (CD23) (FCER2), mRNA [NM_002002]
FCGR2A	0.00338	0.23051	9.97	-0.487	A_23_P85716	NM_021642	39011	29902	ref|NM_021642|ref|NM_001136219|ref|NM_201563|ens|ENST00000367972	ref|Homo sapiens Fc fragment of IgG, low affinity IIa, receptor (CD32) (FCGR2A), transcript variant 2, mRNA [NM_021642]
FGL2	9.92e-05	0.04422	7.01	0.94	A_33_P3332018	NM_006682	18382	14424	ref|NM_006682|ens|ENST00000248598|gb|CR626993|thc|THC2610602	ref|Homo sapiens fibrinogen-like 2 (FGL2), mRNA [NM_006682]
FGR	0.000216	0.0637	10.69	0.631	A_23_P103932	NM_001042747	35509	14609	ref|NM_001042747|ref|NM_005248|ref|NM_001042729|gb|AK125143	ref|Homo sapiens Gardner-Rasheed feline sarcoma viral (v-fgr) oncogene homolog (FGR), transcript variant 2, mRNA [NM_001042747]
FGR	0.00022	0.0637	10.5	0.61	A_23_P103932	NM_001042747	39564	14609	ref|NM_001042747|ref|NM_005248|ref|NM_001042729|gb|AK125143	ref|Homo sapiens Gardner-Rasheed feline sarcoma viral (v-fgr) oncogene homolog (FGR), transcript variant 2, mRNA [NM_001042747]
FGR	0.000264	0.06767	10.91	0.61	A_23_P103932	NM_001042747	22714	14609	ref|NM_001042747|ref|NM_005248|ref|NM_001042729|gb|AK125143	ref|Homo sapiens Gardner-Rasheed feline sarcoma viral (v-fgr) oncogene homolog (FGR), transcript variant 2, mRNA [NM_001042747]
FGR	0.00028	0.06968	10.88	0.601	A_23_P103932	NM_001042747	18678	14609	ref|NM_001042747|ref|NM_005248|ref|NM_001042729|gb|AK125143	ref|Homo sapiens Gardner-Rasheed feline sarcoma viral (v-fgr) oncogene homolog (FGR), transcript variant 2, mRNA [NM_001042747]
FGR	0.000429	0.07834	10.94	0.583	A_23_P103932	NM_001042747	20595	14609	ref|NM_001042747|ref|NM_005248|ref|NM_001042729|gb|AK125143	ref|Homo sapiens Gardner-Rasheed feline sarcoma viral (v-fgr) oncogene homolog (FGR), transcript variant 2, mRNA [NM_001042747]
FGR	0.000452	0.08138	10.81	0.565	A_23_P103932	NM_001042747	26334	14609	ref|NM_001042747|ref|NM_005248|ref|NM_001042729|gb|AK125143	ref|Homo sapiens Gardner-Rasheed feline sarcoma viral (v-fgr) oncogene homolog (FGR), transcript variant 2, mRNA [NM_001042747]
FGR	0.000469	0.08247	10.81	0.563	A_23_P103932	NM_001042747	30243	14609	ref|NM_001042747|ref|NM_005248|ref|NM_001042729|gb|AK125143	ref|Homo sapiens Gardner-Rasheed feline sarcoma viral (v-fgr) oncogene homolog (FGR), transcript variant 2, mRNA [NM_001042747]
FGR	0.000556	0.09121	10.75	0.553	A_23_P103932	NM_001042747	36687	14609	ref|NM_001042747|ref|NM_005248|ref|NM_001042729|gb|AK125143	ref|Homo sapiens Gardner-Rasheed feline sarcoma viral (v-fgr) oncogene homolog (FGR), transcript variant 2, mRNA [NM_001042747]
FGR	0.000645	0.09822	10.63	0.575	A_23_P103932	NM_001042747	38820	14609	ref|NM_001042747|ref|NM_005248|ref|NM_001042729|gb|AK125143	ref|Homo sapiens Gardner-Rasheed feline sarcoma viral (v-fgr) oncogene homolog (FGR), transcript variant 2, mRNA [NM_001042747]
FGR	0.00109	0.12708	10.61	0.51	A_23_P103932	NM_001042747	36842	14609	ref|NM_001042747|ref|NM_005248|ref|NM_001042729|gb|AK125143	ref|Homo sapiens Gardner-Rasheed feline sarcoma viral (v-fgr) oncogene homolog (FGR), transcript variant 2, mRNA [NM_001042747]
FLJ38379	0.00159	0.15551	6.51	-0.579	A_24_P194661	AK095698	14027	11094	gb|AK095698|gb|AK126530|ref|XR_015732|ref|XR_017906	gb|Homo sapiens cDNA FLJ38379 fis, clone FEBRA2002986. [AK095698]
FOS	0.00018	0.06098	11.15	0.878	A_23_P106194	NM_005252	41970	32016	ref|NM_005252|gb|AK298659|gb|AK290907|gb|CR612516	ref|Homo sapiens FBJ murine osteosarcoma viral oncogene homolog (FOS), mRNA [NM_005252]
FOSB	1.86e-05	0.01402	7.24	1.05	A_23_P429998	NM_006732	5086	4243	ref|NM_006732|ref|NM_001114171|gb|EU178111|gb|EU178110	ref|Homo sapiens FBJ murine osteosarcoma viral oncogene homolog B (FOSB), transcript variant 1, mRNA [NM_006732]
FOXD1	0.000731	0.10474	9.33	-0.632	A_32_P34920	NM_004472	11639	9429	ref|NM_004472|gb|U59832|thc|THC2557194|thc|THC2472554	ref|Homo sapiens forkhead box D1 (FOXD1), mRNA [NM_004472]
FRS2	0.00496	0.27101	9.08	-0.432	A_33_P3364112	NM_006654	20127	15787	ref|NM_006654|ref|NM_001042555|ens|ENST00000299293|ens|ENST00000397997	ref|Homo sapiens fibroblast growth factor receptor substrate 2 (FRS2), transcript variant 1, mRNA [NM_006654]
FSCN1	0.001	0.12394	12.22	-0.632	A_33_P3411075	NM_003088	39417	30121	ref|NM_003088|gb|AK095830|gb|BC007896|ens|ENST00000340250	ref|Homo sapiens fascin homolog 1, actin-bundling protein (Strongylocentrotus purpuratus) (FSCN1), mRNA [NM_003088]
FUCA1	8.48e-05	0.0413	10.19	0.682	A_23_P11543	NM_000147	9859	2792	ref|NM_000147|ens|ENST00000374475|ens|ENST00000374479|gb|AK225468	ref|Homo sapiens fucosidase, alpha-L- 1, tissue (FUCA1), mRNA [NM_000147]
FUCA1	0.000132	0.05144	10.02	0.717	A_23_P11543	NM_000147	3293	2792	ref|NM_000147|ens|ENST00000374475|ens|ENST00000374479|gb|AK225468	ref|Homo sapiens fucosidase, alpha-L- 1, tissue (FUCA1), mRNA [NM_000147]
FUCA1	0.000255	0.0676	10.43	0.632	A_23_P11543	NM_000147	17097	2792	ref|NM_000147|ens|ENST00000374475|ens|ENST00000374479|gb|AK225468	ref|Homo sapiens fucosidase, alpha-L- 1, tissue (FUCA1), mRNA [NM_000147]
FUCA1	0.000307	0.07228	10.24	0.607	A_23_P11543	NM_000147	8343	2792	ref|NM_000147|ens|ENST00000374475|ens|ENST00000374479|gb|AK225468	ref|Homo sapiens fucosidase, alpha-L- 1, tissue (FUCA1), mRNA [NM_000147]
FUCA1	0.000389	0.07702	10.1	0.622	A_23_P11543	NM_000147	7277	2792	ref|NM_000147|ens|ENST00000374475|ens|ENST00000374479|gb|AK225468	ref|Homo sapiens fucosidase, alpha-L- 1, tissue (FUCA1), mRNA [NM_000147]
FUCA1	0.000978	0.12193	10.48	0.55	A_23_P11543	NM_000147	30968	2792	ref|NM_000147|ens|ENST00000374475|ens|ENST00000374479|gb|AK225468	ref|Homo sapiens fucosidase, alpha-L- 1, tissue (FUCA1), mRNA [NM_000147]
FUCA1	0.00127	0.13713	10.51	0.497	A_23_P11543	NM_000147	25467	2792	ref|NM_000147|ens|ENST00000374475|ens|ENST00000374479|gb|AK225468	ref|Homo sapiens fucosidase, alpha-L- 1, tissue (FUCA1), mRNA [NM_000147]
FUCA1	0.00258	0.20169	10.43	0.463	A_23_P11543	NM_000147	34387	2792	ref|NM_000147|ens|ENST00000374475|ens|ENST00000374479|gb|AK225468	ref|Homo sapiens fucosidase, alpha-L- 1, tissue (FUCA1), mRNA [NM_000147]
FUCA1	0.00343	0.23133	10.46	0.424	A_23_P11543	NM_000147	23923	2792	ref|NM_000147|ens|ENST00000374475|ens|ENST00000374479|gb|AK225468	ref|Homo sapiens fucosidase, alpha-L- 1, tissue (FUCA1), mRNA [NM_000147]
FUCA1	0.00381	0.2415	10.28	0.486	A_23_P11543	NM_000147	34409	2792	ref|NM_000147|ens|ENST00000374475|ens|ENST00000374479|gb|AK225468	ref|Homo sapiens fucosidase, alpha-L- 1, tissue (FUCA1), mRNA [NM_000147]
GABRG2	0.00239	0.19253	7.24	-0.604	A_32_P25514	NM_198904	29922	23046	ref|NM_198904|ref|NM_198903|ref|NM_000816|ens|ENST00000356592	ref|Homo sapiens gamma-aminobutyric acid (GABA) A receptor, gamma 2 (GABRG2), transcript variant 1, mRNA [NM_198904]
GAL	0.000236	0.06607	12.66	-0.611	A_23_P374844	NM_015973	18364	14393	ref|NM_015973|ens|ENST00000265643|gb|BC008822|gb|BC030241	ref|Homo sapiens galanin prepropeptide (GAL), mRNA [NM_015973]
GCC2	0.00218	0.18369	9.96	-0.499	A_24_P85942	NM_181453	26375	20450	ref|NM_181453|ref|NM_001144013|ref|NM_182588|ref|NM_005054	ref|Homo sapiens GRIP and coiled-coil domain containing 2 (GCC2), transcript variant 1, mRNA [NM_181453]
GLT1D1	0.00109	0.12708	7.6	0.57	A_32_P19294	NM_144669	44164	33514	ref|NM_144669|gb|BC043528|ens|ENST00000442111|ens|ENST00000441390	ref|Homo sapiens glycosyltransferase 1 domain containing 1 (GLT1D1), mRNA [NM_144669]
GNRH2	0.00366	0.23886	7.88	-0.414	A_24_P323072	NM_178332	33781	25878	ref|NM_178332|ref|NM_178331|ref|NM_001501|gb|BC115400	ref|Homo sapiens gonadotropin-releasing hormone 2 (GNRH2), transcript variant 2, mRNA [NM_178332]
GOLGA6L1	0.00334	0.23025	7.58	-0.59	A_33_P3332474	NM_001001413	27941	21605	ref|NM_001001413|ref|NM_001145004|gb|BC127816|gb|AK302306	ref|Homo sapiens golgin A6 family-like 1 (GOLGA6L1), mRNA [NM_001001413]
GOLGA6L6	0.00169	0.16026	9.73	-0.572	A_33_P3220025	NM_001145004	30247	23278	ref|NM_001145004|ref|NM_001001413|gb|AK302306|gb|AX748135	ref|Homo sapiens golgin A6 family-like 6 (GOLGA6L6), mRNA [NM_001145004]
GOLGA6L6	0.00451	0.25949	11.22	-0.541	A_24_P50972	NM_001145004	39023	29799	ref|NM_001145004|ref|NM_001001413|gb|AK302306|gb|AX748135	ref|Homo sapiens golgin A6 family-like 6 (GOLGA6L6), mRNA [NM_001145004]
GOLGA8E	0.000265	0.06767	9.94	-0.601	A_32_P119569	NR_033350	34482	26430	ref|NR_033350|ref|NR_027411|ref|NR_027407|gb|AK292534	ref|Homo sapiens golgin A8 family, member E (GOLGA8E), non-coding RNA [NR_033350]
GOLGA8E	0.00116	0.13038	11.19	-0.491	A_33_P3262833	NR_033350	33775	25869	ref|NR_033350|ref|NR_027411|ref|NR_027407|ref|NR_033353	ref|Homo sapiens golgin A8 family, member E (GOLGA8E), non-coding RNA [NR_033350]
GOLGA9P	0.000336	0.07511	10.16	-0.691	A_24_P229669	NR_024074	24226	18774	ref|NR_024074|ens|ENST00000340249|ens|ENST00000317692|gb|AK093104	ref|Homo sapiens golgin A9 (pseudogene) (GOLGA9P), non-coding RNA [NR_024074]
GPAT2	0.00403	0.24655	5.69	0.424	A_33_P3210671	NM_207328	42396	32373	ref|NM_207328|gb|AK131194|gb|AK298131|gb|AK131197	ref|Homo sapiens glycerol-3-phosphate acyltransferase 2, mitochondrial (GPAT2), nuclear gene encoding mitochondrial protein, mRNA [NM_207328]
GPC5	0.000858	0.11318	5.92	-0.521	A_23_P112874	NM_004466	23402	85	ref|NM_004466|ens|ENST00000377067|gb|BC030584|gb|BC039730	ref|Homo sapiens glypican 5 (GPC5), mRNA [NM_004466]
GPC5	0.00246	0.19482	5.87	-0.443	A_23_P112874	NM_004466	54	85	ref|NM_004466|ens|ENST00000377067|gb|BC030584|gb|BC039730	ref|Homo sapiens glypican 5 (GPC5), mRNA [NM_004466]
GPC5	0.00346	0.23256	5.75	-0.44	A_23_P112874	NM_004466	7986	85	ref|NM_004466|ens|ENST00000377067|gb|BC030584|gb|BC039730	ref|Homo sapiens glypican 5 (GPC5), mRNA [NM_004466]
GPNMB	9.03e-07	0.00288	8.48	1.24	A_23_P134426	NM_001005340	35733	27429	ref|NM_001005340|ref|NM_002510|ens|ENST00000435486|ens|ENST00000453162	ref|Homo sapiens glycoprotein (transmembrane) nmb (GPNMB), transcript variant 1, mRNA [NM_001005340]
GSN	0.00241	0.19328	12.31	-0.484	A_33_P3423365	NM_001127663	12902	10303	ref|NM_001127663|ref|NM_001127664|ref|NM_001127665|ref|NM_001127666	ref|Homo sapiens gelsolin (amyloidosis, Finnish type) (GSN), transcript variant 4, mRNA [NM_001127663]
GSTM3	0.00316	0.2255	14.35	-0.482	A_23_P12343	NM_000849	36855	724	ref|NM_000849|ref|NR_024537|ens|ENST00000361066|ens|ENST00000256594	ref|Homo sapiens glutathione S-transferase mu 3 (brain) (GSTM3), transcript variant 1, mRNA [NM_000849]
GSTM3	0.00382	0.2415	14.19	-0.474	A_23_P12343	NM_000849	39489	724	ref|NM_000849|ref|NR_024537|ens|ENST00000361066|ens|ENST00000256594	ref|Homo sapiens glutathione S-transferase mu 3 (brain) (GSTM3), transcript variant 1, mRNA [NM_000849]
GSTM3	0.0046	0.26066	14.53	-0.465	A_23_P12343	NM_000849	23228	724	ref|NM_000849|ref|NR_024537|ens|ENST00000361066|ens|ENST00000256594	ref|Homo sapiens glutathione S-transferase mu 3 (brain) (GSTM3), transcript variant 1, mRNA [NM_000849]
GZMB	0.00375	0.24098	6.3	0.425	A_23_P117602	NM_004131	21046	2194	ref|NM_004131|gb|AY232655|gb|AY232654|ens|ENST00000382542	ref|Homo sapiens granzyme B (granzyme 2, cytotoxic T-lymphocyte-associated serine esterase 1) (GZMB), mRNA [NM_004131]
HAPLN2	3.33e-05	0.02031	11.35	-1.2	A_33_P3318946	NM_021817	6801	5648	ref|NM_021817|gb|AK294131|ens|ENST00000255039|gb|FV265959	ref|Homo sapiens hyaluronan and proteoglycan link protein 2 (HAPLN2), mRNA [NM_021817]
hCG_1659830	4.2e-06	0.00545	7.16	-2.19	A_33_P3382887	ENST00000426779	37912	29047	ens|ENST00000426779|ref|XM_001714799|ref|XM_001126567|ref|XM_001130116	ref|PREDICTED: Homo sapiens hCG1659830 (LOC728111), mRNA [XM_001714799]
HCP5	0.000674	0.09977	8.19	0.801	A_24_P17870	NM_006674	15505	12302	ref|NM_006674|gb|L06175|gb|AK093953|gb|BX640979	ref|Homo sapiens HLA complex P5 (HCP5), mRNA [NM_006674]
HDDC2	0.00453	0.25949	11.8	-0.988	A_24_P55250	NM_016063	12835	10330	ref|NM_016063|gb|BC001671|ens|ENST00000398153|ens|ENST00000368377	ref|Homo sapiens HD domain containing 2 (HDDC2), mRNA [NM_016063]
HEG1	0.000169	0.0589	10.29	0.624	A_32_P166693	NM_020733	10019	8133	ref|NM_020733|ens|ENST00000311127|gb|BQ184357|thc|THC2608169	ref|Homo sapiens HEG homolog 1 (zebrafish) (HEG1), mRNA [NM_020733]
HHLA2	0.000348	0.07517	5.67	0.583	A_23_P368805	NM_007072	17052	13428	ref|NM_007072|gb|AK000692|ens|ENST00000357759|ens|ENST00000482099	ref|Homo sapiens HERV-H LTR-associating 2 (HHLA2), mRNA [NM_007072]
HIPK2	0.0015	0.15119	7.21	0.502	A_24_P681011	NM_022740	1710	1382	ref|NM_022740|ref|NM_001113239|ens|ENST00000263551|ens|ENST00000406875	ref|Homo sapiens homeodomain interacting protein kinase 2 (HIPK2), transcript variant 1, mRNA [NM_022740]
HIST1H1E	2.01e-05	0.01478	11.74	-0.968	A_23_P7976	NM_005321	33066	25325	ref|NM_005321|ens|ENST00000304218|gb|AK313681|gb|EF065554	ref|Homo sapiens histone cluster 1, H1e (HIST1H1E), mRNA [NM_005321]
HK1	0.0011	0.12727	9.35	0.544	A_23_P217958	NM_033500	2237	1851	ref|NM_033500|ref|NM_033498|ref|NM_033497|ref|NM_000188	ref|Homo sapiens hexokinase 1 (HK1), nuclear gene encoding mitochondrial protein, transcript variant 5, mRNA [NM_033500]
HLA-B	0.000181	0.06098	14.75	-0.64	A_33_P3424800	NM_005514	44890	33991	ref|NM_005514|ref|NM_002117|gb|M26712|gb|BC008457	ref|Homo sapiens major histocompatibility complex, class I, B (HLA-B), mRNA [NM_005514]
HLA-DMA	0.000401	0.07742	9.43	0.64	A_24_P50245	NM_006120	29184	22431	ref|NM_006120|gb|AK298081|ens|ENST00000412394|ens|ENST00000416806	ref|Homo sapiens major histocompatibility complex, class II, DM alpha (HLA-DMA), mRNA [NM_006120]
HLA-DMA	0.000504	0.08493	9.82	0.7	A_23_P42306	NM_006120	15001	11937	ref|NM_006120|ens|ENST00000439054|ens|ENST00000420931|ens|ENST00000443447	ref|Homo sapiens major histocompatibility complex, class II, DM alpha (HLA-DMA), mRNA [NM_006120]
HLA-DMB	3.38e-07	0.00288	8.74	1.49	A_32_P351968	NM_002118	31512	24249	ref|NM_002118|gb|AB209577|gb|BC035650|ens|ENST00000374850	ref|Homo sapiens major histocompatibility complex, class II, DM beta (HLA-DMB), mRNA [NM_002118]
HLA-DPA1	1.18e-06	0.00288	10.41	1.6	A_23_P30913	NM_033554	17897	14077	ref|NM_033554|ens|ENST00000374805|ens|ENST00000304959|ens|ENST00000415297	ref|Homo sapiens major histocompatibility complex, class II, DP alpha 1 (HLA-DPA1), mRNA [NM_033554]
HLA-DPA1	3.03e-06	0.00505	9.81	1.33	A_33_P3234277	NM_033554	20508	15969	ref|NM_033554|gb|CR617728|gb|AK292709|ens|ENST00000414177	ref|Homo sapiens major histocompatibility complex, class II, DP alpha 1 (HLA-DPA1), mRNA [NM_033554]
HLA-DPB1	5.54e-07	0.00288	10.22	1.54	A_24_P166443	NM_002121	7398	6054	ref|NM_002121|gb|AY831403|gb|AY804138|gb|L29173	ref|Homo sapiens major histocompatibility complex, class II, DP beta 1 (HLA-DPB1), mRNA [NM_002121]
HLA-DPB1	6.05e-07	0.00288	11.09	1.63	A_23_P258769	NM_002121	41002	31338	ref|NM_002121|ens|ENST00000412406|ens|ENST00000416459|ens|ENST00000420955	ref|Homo sapiens major histocompatibility complex, class II, DP beta 1 (HLA-DPB1), mRNA [NM_002121]
HLA-DPB1	1.06e-06	0.00288	9.37	1.65	A_33_P3271651	NM_002121	11976	9665	ref|NM_002121|gb|AY831403|gb|AY804138|gb|AK303153	ref|Homo sapiens major histocompatibility complex, class II, DP beta 1 (HLA-DPB1), mRNA [NM_002121]
HLA-DPB1	2.54e-06	0.00448	8.48	1.45	A_33_P3271635	NM_002121	29402	22641	ref|NM_002121|gb|AY804138|gb|AK301322|ens|ENST00000402095	ref|Homo sapiens major histocompatibility complex, class II, DP beta 1 (HLA-DPB1), mRNA [NM_002121]
HLA-DPB2	9.19e-06	0.0078	7.7	0.936	A_24_P288836	NR_001435	42646	32498	ref|NR_001435	ref|Homo sapiens major histocompatibility complex, class II, DP beta 2 (pseudogene) (HLA-DPB2), non-coding RNA [NR_001435]
HLA-DQA1	5.1e-06	0.00545	6.29	0.962	A_33_P3293049	NM_002122	17276	13511	ref|NM_002122|gb|BC051832|gb|AF533931|gb|AF533935	ref|Homo sapiens major histocompatibility complex, class II, DQ alpha 1 (HLA-DQA1), mRNA [NM_002122]
HLA-DQA1	0.000598	0.09471	5.8	0.593	A_33_P3273884	NM_002122	25130	19469	ref|NM_002122|gb|X00033|gb|BC157865|gb|M11124	ref|Homo sapiens major histocompatibility complex, class II, DQ alpha 1 (HLA-DQA1), mRNA [NM_002122]
HLA-DQA2	0.000253	0.0676	5.57	0.594	A_24_P852756	NM_020056	9582	7853	ref|NM_020056|ens|ENST00000447735|ens|ENST00000241802|ens|ENST00000449560	ref|Homo sapiens major histocompatibility complex, class II, DQ alpha 2 (HLA-DQA2), mRNA [NM_020056]
HLA-DQB1	4.17e-05	0.02493	9.08	0.942	A_23_P136683	NM_002123	15871	12585	ref|NM_002123|gb|AK295695|gb|M57649|ens|ENST00000399084	ref|Homo sapiens major histocompatibility complex, class II, DQ beta 1 (HLA-DQB1), mRNA [NM_002123]
HLA-DQB1	0.000158	0.05638	10.51	0.809	A_33_P3424222	NM_002123	9516	7751	ref|NM_002123|gb|M57649|gb|L40180|gb|AK304543	ref|Homo sapiens major histocompatibility complex, class II, DQ beta 1 (HLA-DQB1), mRNA [NM_002123]
HLA-DQB1	0.000785	0.10807	10.95	0.598	A_23_P8108	AK304543	38128	29238	gb|AK304543|ens|ENST00000424686|ens|ENST00000455795|ens|ENST00000425886	gb|Homo sapiens cDNA FLJ59004 complete cds, highly similar to HLA class II histocompatibility antigen, DQ(1)beta chain precursor. [AK304543]
HLA-DQB2	0.000156	0.05638	7.67	0.668	A_23_P19510	NR_003937	38289	29351	ref|NR_003937|ens|ENST00000416131|ens|ENST00000418419|ens|ENST00000419109	ref|Homo sapiens major histocompatibility complex, class II, DQ beta 2 (HLA-DQB2), non-coding RNA [NR_003937]
HLA-DRA	7.38e-05	0.03829	11.64	0.873	A_32_P87697	NM_019111	8593	6987	ref|NM_019111|gb|AK301134|ens|ENST00000383127|ens|ENST00000395388	ref|Homo sapiens major histocompatibility complex, class II, DR alpha (HLA-DRA), mRNA [NM_019111]
HLA-DRB1	0.000222	0.0637	13.17	0.735	A_24_P343233	NM_002124	1328	1028	ref|NM_002124|ref|NM_022555|gb|AJ536121|gb|AY961075	ref|Homo sapiens major histocompatibility complex, class II, DR beta 1 (HLA-DRB1), mRNA [NM_002124]
HLA-DRB1	0.000398	0.07742	13.48	0.589	A_24_P343233	NM_002124	23027	1028	ref|NM_002124|ref|NM_022555|gb|AJ536121|gb|AY961075	ref|Homo sapiens major histocompatibility complex, class II, DR beta 1 (HLA-DRB1), mRNA [NM_002124]
HLA-DRB1	0.000502	0.08493	13.45	0.593	A_24_P343233	NM_002124	34622	1028	ref|NM_002124|ref|NM_022555|gb|AJ536121|gb|AY961075	ref|Homo sapiens major histocompatibility complex, class II, DR beta 1 (HLA-DRB1), mRNA [NM_002124]
HLA-DRB1	0.000526	0.08672	13.63	0.618	A_24_P343233	NM_002124	16520	1028	ref|NM_002124|ref|NM_022555|gb|AJ536121|gb|AY961075	ref|Homo sapiens major histocompatibility complex, class II, DR beta 1 (HLA-DRB1), mRNA [NM_002124]
HLA-DRB1	0.000526	0.08672	13.52	0.579	A_24_P343233	NM_002124	23272	1028	ref|NM_002124|ref|NM_022555|gb|AJ536121|gb|AY961075	ref|Homo sapiens major histocompatibility complex, class II, DR beta 1 (HLA-DRB1), mRNA [NM_002124]
HLA-DRB1	0.000608	0.09535	13.3	0.621	A_24_P343233	NM_002124	36487	1028	ref|NM_002124|ref|NM_022555|gb|AJ536121|gb|AY961075	ref|Homo sapiens major histocompatibility complex, class II, DR beta 1 (HLA-DRB1), mRNA [NM_002124]
HLA-DRB1	0.000785	0.10807	13.39	0.571	A_24_P343233	NM_002124	38650	1028	ref|NM_002124|ref|NM_022555|gb|AJ536121|gb|AY961075	ref|Homo sapiens major histocompatibility complex, class II, DR beta 1 (HLA-DRB1), mRNA [NM_002124]
HLA-DRB1	0.00104	0.12565	13.57	0.561	A_24_P343233	NM_002124	31836	1028	ref|NM_002124|ref|NM_022555|gb|AJ536121|gb|AY961075	ref|Homo sapiens major histocompatibility complex, class II, DR beta 1 (HLA-DRB1), mRNA [NM_002124]
HLA-DRB1	0.00105	0.12565	13.61	0.559	A_24_P343233	NM_002124	22388	1028	ref|NM_002124|ref|NM_022555|gb|AJ536121|gb|AY961075	ref|Homo sapiens major histocompatibility complex, class II, DR beta 1 (HLA-DRB1), mRNA [NM_002124]
HLA-DRB1	0.00137	0.1424	13.57	0.537	A_24_P343233	NM_002124	27922	1028	ref|NM_002124|ref|NM_022555|gb|AJ536121|gb|AY961075	ref|Homo sapiens major histocompatibility complex, class II, DR beta 1 (HLA-DRB1), mRNA [NM_002124]
HLA-DRB3	0.00105	0.12565	11.32	0.559	A_33_P3383912	NM_022555	37029	28365	ref|NM_022555|gb|AJ536121|gb|AY961075|gb|X12544	ref|Homo sapiens major histocompatibility complex, class II, DR beta 3 (HLA-DRB3), mRNA [NM_022555]
HLA-DRB4	0.00288	0.21564	10.37	0.453	A_24_P370472	NM_021983	31413	24117	ref|NM_021983|gb|DQ284433|ens|ENST00000428735|ens|ENST00000411959	ref|Homo sapiens major histocompatibility complex, class II, DR beta 4 (HLA-DRB4), mRNA [NM_021983]
HLA-DRB5	0.000898	0.11628	13.09	0.598	A_23_P45099	NM_002125	29663	22904	ref|NM_002125|ens|ENST00000374975|gb|M16086|gb|BC009234	ref|Homo sapiens major histocompatibility complex, class II, DR beta 5 (HLA-DRB5), mRNA [NM_002125]
HLA-F	0.00374	0.24074	8.76	0.527	A_33_P3379967	NM_001098478	19586	15355	ref|NM_001098478|ref|NM_018950|ref|NM_001098479|gb|AY253271	ref|Homo sapiens major histocompatibility complex, class I, F (HLA-F), transcript variant 3, mRNA [NM_001098478]
HMBOX1	4.75e-06	0.00545	6.48	-0.946	A_24_P932736	ENST00000397358	17210	13537	ens|ENST00000397358|thc|THC2609820	ens|homeobox containing 1 [Source:HGNC Symbol;Acc:26137] [ENST00000397358]
HOXA11	0.00103	0.12565	9.78	-0.495	A_33_P3264528	NM_005523	35429	27227	ref|NM_005523|ens|ENST00000006015|thc|THC2471950	ref|Homo sapiens homeobox A11 (HOXA11), mRNA [NM_005523]
HOXA7	0.0044	0.25586	6.69	-0.407	A_23_P70968	NM_006896	36371	27891	ref|NM_006896|ens|ENST00000242159|ens|ENST00000396347|gb|BC061916	ref|Homo sapiens homeobox A7 (HOXA7), mRNA [NM_006896]
HOXA9	0.00135	0.14108	11.59	-0.565	A_23_P500998	NM_152739	10954	8898	ref|NM_152739|ens|ENST00000242050|ens|ENST00000354032|ens|ENST00000343483	ref|Homo sapiens homeobox A9 (HOXA9), mRNA [NM_152739]
HOXC4	8.26e-05	0.0413	7.38	-0.764	A_33_P3300975	NM_014620	30373	23332	ref|NM_014620|ref|NM_153633|ens|ENST00000303406|ens|ENST00000430889	ref|Homo sapiens homeobox C4 (HOXC4), transcript variant 1, mRNA [NM_014620]
HPD	0.000773	0.10737	6.18	-0.593	A_23_P139527	NM_002150	17832	13976	ref|NM_002150|ref|NM_001171993|gb|AK057510|ens|ENST00000289004	ref|Homo sapiens 4-hydroxyphenylpyruvate dioxygenase (HPD), transcript variant 1, mRNA [NM_002150]
HPX-2	0.000125	0.0501	5.35	0.751	A_33_P3320241	XM_001722088	37886	29009	ref|XM_001722088	ref|PREDICTED: Homo sapiens similar to double homeobox, 4 (HPX-2), mRNA [XM_001722088]
HRC	0.00468	0.26195	8.26	-0.538	A_23_P142125	NM_002152	27995	21557	ref|NM_002152|ens|ENST00000252825|ens|ENST00000391863|gb|BC069795	ref|Homo sapiens histidine rich calcium binding protein (HRC), mRNA [NM_002152]
HSCB	0.00069	0.1015	15.71	-0.576	A_33_P3309231	NM_172002	44947	34074	ref|NM_172002|ens|ENST00000398941|ens|ENST00000216027|ens|ENST00000450178	ref|Homo sapiens HscB iron-sulfur cluster co-chaperone homolog (E. coli) (HSCB), mRNA [NM_172002]
HSD11B1	0.00293	0.21677	12.59	-0.473	A_23_P63209	NM_181755	25551	19841	ref|NM_181755|ref|NM_005525|ens|ENST00000367028|ens|ENST00000367027	ref|Homo sapiens hydroxysteroid (11-beta) dehydrogenase 1 (HSD11B1), transcript variant 2, mRNA [NM_181755]
ICAM5	0.00143	0.14539	6.28	0.629	A_23_P119143	NM_003259	15788	387	ref|NM_003259|gb|BC030132|ens|ENST00000221980|gb|U72671	ref|Homo sapiens intercellular adhesion molecule 5, telencephalin (ICAM5), mRNA [NM_003259]
IFI30	0.000225	0.0637	10	0.914	A_23_P153745	NM_006332	38459	29461	ref|NM_006332|ens|ENST00000407280|gb|J03909|gb|CR622428	ref|Homo sapiens interferon, gamma-inducible protein 30 (IFI30), mRNA [NM_006332]
IFNAR2	0.00183	0.16824	12.33	-0.491	A_33_P3337540	NM_000874	25713	19970	ref|NM_000874|ref|NM_207584|ens|ENST00000382264|ens|ENST00000417007	ref|Homo sapiens interferon (alpha, beta and omega) receptor 2 (IFNAR2), transcript variant 2, mRNA [NM_000874]
IGSF6	0.000214	0.0637	6.43	0.644	A_33_P3372004	NM_005849	13992	11174	ref|NM_005849|ens|ENST00000268389|gb|AJ223183|gb|BC017844	ref|Homo sapiens immunoglobulin superfamily, member 6 (IGSF6), mRNA [NM_005849]
IKZF2	0.000663	0.09937	8.09	-0.596	A_32_P114284	NM_001079526	7465	6154	ref|NM_001079526|ref|NM_016260|ens|ENST00000457361|ens|ENST00000264190	ref|Homo sapiens IKAROS family zinc finger 2 (Helios) (IKZF2), transcript variant 2, mRNA [NM_001079526]
IL10RA	0.00111	0.1273	9.55	0.527	A_23_P203173	NM_001558	21843	17070	ref|NM_001558|ref|NR_026691|gb|AB209626|ens|ENST00000227752	ref|Homo sapiens interleukin 10 receptor, alpha (IL10RA), transcript variant 1, mRNA [NM_001558]
IL12RB2	0.00461	0.26072	8.21	-0.439	A_23_P72077	NM_001559	11950	9623	ref|NM_001559|ens|ENST00000262345|ens|ENST00000371000|gb|FV083825	ref|Homo sapiens interleukin 12 receptor, beta 2 (IL12RB2), mRNA [NM_001559]
IL16	0.00262	0.20309	6.44	0.494	A_24_P73599	NM_172217	16804	13197	ref|NM_172217|ref|NM_001172128|ref|NM_004513|gb|AL833554	ref|Homo sapiens interleukin 16 (lymphocyte chemoattractant factor) (IL16), transcript variant 2, mRNA [NM_172217]
IL8	0.000192	0.06209	7.75	0.647	A_32_P87013	NM_000584	9142	7440	ref|NM_000584|ens|ENST00000307407|gb|Y00787|gb|CR601533	ref|Homo sapiens interleukin 8 (IL8), mRNA [NM_000584]
ILDR1	0.000815	0.11021	15.02	-0.511	A_23_P109907	NM_175924	34137	6485	ref|NM_175924|ens|ENST00000344209|ens|ENST00000273691|gb|AK129974	ref|Homo sapiens immunoglobulin-like domain containing receptor 1 (ILDR1), mRNA [NM_175924]
ITGAL	0.00292	0.21616	10.63	0.568	A_23_P206806	NM_002209	13449	10742	ref|NM_002209|ref|NM_001114380|ens|ENST00000356798|ens|ENST00000315171	ref|Homo sapiens integrin, alpha L (antigen CD11A (p180), lymphocyte function-associated antigen 1; alpha polypeptide) (ITGAL), transcript variant 1, mRNA [NM_002209]
ITGAX	0.00362	0.23792	10.43	0.617	A_23_P312132	NM_000887	21933	17078	ref|NM_000887|ens|ENST00000268296|ens|ENST00000394880|gb|M81695	ref|Homo sapiens integrin, alpha X (complement component 3 receptor 4 subunit) (ITGAX), mRNA [NM_000887]
ITM2A	0.000168	0.0589	7.46	-0.755	A_23_P171074	NM_004867	33354	25627	ref|NM_004867|ref|NM_001171581|gb|AK303238|ens|ENST00000434584	ref|Homo sapiens integral membrane protein 2A (ITM2A), transcript variant 1, mRNA [NM_004867]
ITPRIPL2	0.00115	0.12999	8.95	0.491	A_24_P835500	NM_001034841	38076	29166	ref|NM_001034841|ref|NR_028028|ens|ENST00000381440|gb|AK026647	ref|Homo sapiens inositol 1,4,5-triphosphate receptor interacting protein-like 2 (ITPRIPL2), transcript variant 1, mRNA [NM_001034841]
KCNK13	0.0022	0.18392	6.45	0.476	A_23_P3177	NM_022054	36712	28140	ref|NM_022054|ens|ENST00000282146|gb|BC012779|thc|THC2479474	ref|Homo sapiens potassium channel, subfamily K, member 13 (KCNK13), mRNA [NM_022054]
KCNN1	0.00455	0.25949	5.59	0.427	A_23_P119573	NM_002248	37972	29139	ref|NM_002248|ens|ENST00000222249|gb|AB198191|gb|BC075037	ref|Homo sapiens potassium intermediate/small conductance calcium-activated channel, subfamily N, member 1 (KCNN1), mRNA [NM_002248]
KCNQ2	0.00193	0.17399	8.04	-0.812	A_33_P3395823	NM_172109	45013	34047	ref|NM_172109|ens|ENST00000344425|gb|D82346|gb|BC000699	ref|Homo sapiens potassium voltage-gated channel, KQT-like subfamily, member 2 (KCNQ2), transcript variant 5, mRNA [NM_172109]
KCTD12	0.00163	0.1578	11.66	0.539	A_33_P3240512	NM_138444	40793	31152	ref|NM_138444|ens|ENST00000377474|gb|AF359381|thc|THC2567965	ref|Homo sapiens potassium channel tetramerisation domain containing 12 (KCTD12), mRNA [NM_138444]
KIF26A	5.58e-05	0.03097	5.98	0.837	A_32_P27917	NM_015656	32959	25286	ref|NM_015656|ens|ENST00000315264|ens|ENST00000423312|gb|BC009415	ref|Homo sapiens kinesin family member 26A (KIF26A), mRNA [NM_015656]
KLRG2	0.00119	0.1318	11.51	-0.491	A_33_P3306207	NM_198508	11587	9343	ref|NM_198508|ens|ENST00000340940|gb|BC104963|gb|BC104965	ref|Homo sapiens killer cell lectin-like receptor subfamily G, member 2 (KLRG2), mRNA [NM_198508]
LAMB2	0.00372	0.24074	5.51	0.451	A_33_P3223780	NM_002292	16970	13312	ref|NM_002292|gb|X79683|ens|ENST00000395387|ens|ENST00000305544	ref|Homo sapiens laminin, beta 2 (laminin S) (LAMB2), mRNA [NM_002292]
LASP1	0.00338	0.23051	12.13	-0.594	A_23_P89187	NM_006148	26707	20685	ref|NM_006148|ens|ENST00000318008|gb|AK095958|gb|X82456	ref|Homo sapiens LIM and SH3 protein 1 (LASP1), mRNA [NM_006148]
LCK	0.00104	0.12565	6.35	0.52	A_33_P3382746	NM_005356	34659	26576	ref|NM_005356|ref|NM_001042771|gb|AJ865079|gb|BC013200	ref|Homo sapiens lymphocyte-specific protein tyrosine kinase (LCK), transcript variant 2, mRNA [NM_005356]
LGALS2	3.13e-05	0.01983	7.38	1.02	A_23_P120902	NM_006498	43158	5253	ref|NM_006498|ens|ENST00000215886|gb|CR541972|gb|M87842	ref|Homo sapiens lectin, galactoside-binding, soluble, 2 (LGALS2), mRNA [NM_006498]
LGALS2	9.15e-05	0.04262	7.45	0.86	A_23_P120902	NM_006498	34531	5253	ref|NM_006498|ens|ENST00000215886|gb|CR541972|gb|M87842	ref|Homo sapiens lectin, galactoside-binding, soluble, 2 (LGALS2), mRNA [NM_006498]
LGALS2	0.000143	0.05326	7.39	0.959	A_23_P120902	NM_006498	42048	5253	ref|NM_006498|ens|ENST00000215886|gb|CR541972|gb|M87842	ref|Homo sapiens lectin, galactoside-binding, soluble, 2 (LGALS2), mRNA [NM_006498]
LGALS2	0.000212	0.0637	7.41	0.904	A_23_P120902	NM_006498	44275	5253	ref|NM_006498|ens|ENST00000215886|gb|CR541972|gb|M87842	ref|Homo sapiens lectin, galactoside-binding, soluble, 2 (LGALS2), mRNA [NM_006498]
LGALS2	0.000214	0.0637	7.25	0.919	A_23_P120902	NM_006498	41491	5253	ref|NM_006498|ens|ENST00000215886|gb|CR541972|gb|M87842	ref|Homo sapiens lectin, galactoside-binding, soluble, 2 (LGALS2), mRNA [NM_006498]
LGALS2	0.000315	0.07228	7.56	0.88	A_23_P120902	NM_006498	8022	5253	ref|NM_006498|ens|ENST00000215886|gb|CR541972|gb|M87842	ref|Homo sapiens lectin, galactoside-binding, soluble, 2 (LGALS2), mRNA [NM_006498]
LGALS2	0.000315	0.07228	7.71	0.903	A_23_P120902	NM_006498	16944	5253	ref|NM_006498|ens|ENST00000215886|gb|CR541972|gb|M87842	ref|Homo sapiens lectin, galactoside-binding, soluble, 2 (LGALS2), mRNA [NM_006498]
LGALS2	0.000437	0.0791	7.58	0.85	A_23_P120902	NM_006498	10141	5253	ref|NM_006498|ens|ENST00000215886|gb|CR541972|gb|M87842	ref|Homo sapiens lectin, galactoside-binding, soluble, 2 (LGALS2), mRNA [NM_006498]
LGALS2	0.000491	0.08452	7.46	0.786	A_23_P120902	NM_006498	6289	5253	ref|NM_006498|ens|ENST00000215886|gb|CR541972|gb|M87842	ref|Homo sapiens lectin, galactoside-binding, soluble, 2 (LGALS2), mRNA [NM_006498]
LGALS2	0.00074	0.10487	7.39	0.616	A_23_P120902	NM_006498	44923	5253	ref|NM_006498|ens|ENST00000215886|gb|CR541972|gb|M87842	ref|Homo sapiens lectin, galactoside-binding, soluble, 2 (LGALS2), mRNA [NM_006498]
LHX9	1.02e-07	0.00162	7.64	-1.34	A_33_P3365437	NM_020204	13176	10462	ref|NM_020204|ref|NM_001014434|gb|CR625363|ens|ENST00000367391	ref|Homo sapiens LIM homeobox 9 (LHX9), transcript variant 1, mRNA [NM_020204]
LHX9	9.91e-05	0.04422	6.04	-0.722	A_23_P327562	NM_020204	26359	20427	ref|NM_020204|ref|NM_001014434|ens|ENST00000367387|gb|AJ277915	ref|Homo sapiens LIM homeobox 9 (LHX9), transcript variant 1, mRNA [NM_020204]
LILRB3	0.000332	0.07501	5.79	0.664	A_32_P70158	NM_006864	35861	27494	ref|NM_006864|ref|NM_001081450|gb|BC028153|ens|ENST00000346401	ref|Homo sapiens leukocyte immunoglobulin-like receptor, subfamily B (with TM and ITIM domains), member 3 (LILRB3), transcript variant 2, mRNA [NM_006864]
LOC100128086	0.00252	0.19794	6.28	-0.635	A_33_P3301297	XR_039256	4762	3985	gb|XR_039256|ref|XR_039020|ref|XR_039419	gb|PREDICTED: Homo sapiens similar to APAF1 interacting protein (LOC100128086), miscRNA [XR_039256]
LOC100128276	0.00195	0.17447	7.42	0.601	A_33_P3326447	AK125272	41931	31963	gb|AK125272|gb|XR_079323|ref|XR_078788|thc|THC2479151	gb|Homo sapiens cDNA FLJ43282 fis, clone LIVER2007415. [AK125272]
LOC100128994	2.19e-05	0.01562	7.75	-0.953	A_33_P3318763	BM457408	40747	31088	gb|BM457408|ref|XM_001717144|ref|XM_001717072|ref|XM_001717849	gb|AGENCOURT_6407447 NIH_MGC_92 Homo sapiens cDNA clone IMAGE:5584878 5', mRNA sequence [BM457408]
LOC100128994	6.05e-05	0.03303	8.74	-1.01	A_33_P3265872	XM_001717144	4982	4210	ref|XM_001717144|ref|XM_001717072|ref|XM_001717849|ref|XM_002344360	ref|PREDICTED: Homo sapiens hypothetical LOC100128994 (LOC100128994), mRNA [XM_001717144]
LOC100129536	0.00453	0.25949	6.27	0.401	A_33_P3261953	XR_037125	36270	27862	gb|XR_037125|ref|XR_038075|ref|XR_038236	gb|PREDICTED: Homo sapiens similar to testis expressed 264 (LOC100129536), miscRNA [XR_037125]
LOC100129722	7.41e-07	0.00288	10.26	-1.32	A_33_P3409580	AK097764	33491	25705	gb|AK097764|thc|THC2619216	gb|Homo sapiens cDNA FLJ40445 fis, clone TESTI2040297. [AK097764]
LOC100131060	0.000632	0.09757	5.87	0.533	A_33_P3239579	AK296298	33630	25784	gb|AK296298|ref|XR_078225|ref|XR_078894|ref|XR_079118	gb|Homo sapiens cDNA FLJ61764 complete cds. [AK296298]
LOC100132816	0.000282	0.06968	9.3	-0.624	A_24_P367421	XM_001718703	30293	23341	gb|XM_001718703|gb|XM_002343334|thc|THC2535859	gb|PREDICTED: Homo sapiens similar to Putative golgin subfamily A member 6-like protein 6 (LOC100132816), mRNA [XM_001718703]
LOC100133008	0.000652	0.09871	9.07	-0.789	A_33_P3413795	AV727532	41906	31929	gb|AV727532|gb|AV708706|ref|XM_001721393|ref|XM_001723587	gb|AV727532 HTC Homo sapiens cDNA clone HTCARE09 5', mRNA sequence [AV727532]
LOC100133165	0.00186	0.17079	5.98	-0.456	A_33_P3405864	XM_001716939	42945	32677	gb|XM_001716939|ref|XM_002344818	gb|PREDICTED: Homo sapiens hypothetical protein LOC100133165 (LOC100133165), mRNA [XM_001716939]
LOC100133478	0.00459	0.26031	8.1	-0.591	A_33_P3256480	XR_038016	40462	30907	gb|XR_038016|ref|XR_037476	gb|PREDICTED: Homo sapiens similar to mitochondrial carrier 2 (LOC100133478), miscRNA [XR_038016]
LOC100133990	0.00126	0.13651	7.97	-0.666	A_33_P3366493	XR_037443	13818	11031	gb|XR_037443	gb|PREDICTED: Homo sapiens similar to hD54+ins2 (LOC100133990), miscRNA [XR_037443]
LOC100289258	0.00183	0.16824	17.53	-0.466	A_33_P3419003	XM_002342467	17712	13923	ref|XM_002342467|ref|XM_002345771|ref|XM_002346640	ref|PREDICTED: Homo sapiens similar to TRIMCyp (LOC100289258), mRNA [XM_002342467]
LOC139431	0.00196	0.17447	5.81	1.66	A_33_P3387656	XM_002343801	10653	8581	gb|XM_002343801|ref|XM_001720817|ref|XM_002348139	gb|PREDICTED: Homo sapiens similar to hCG1799751 (LOC139431), mRNA [XM_002343801]
LOC150381	0.00352	0.23444	7.3	-0.511	A_33_P3404641	NR_027034	26232	20366	ref|NR_027034|thc|THC2659052	ref|Homo sapiens hypothetical LOC150381 (LOC150381), non-coding RNA [NR_027034]
LOC157627	0.00237	0.19253	5.79	0.484	A_32_P81676	NR_024281	9843	7993	ref|NR_024281|gb|AL832535|thc|THC2607689	ref|Homo sapiens hypothetical LOC157627 (LOC157627), non-coding RNA [NR_024281]
LOC338864	0.00239	0.19253	6.01	0.879	A_33_P3548190	BC043259	27084	20978	gb|BC043259|thc|THC2622978	gb|Homo sapiens hypothetical protein LOC338864, mRNA (cDNA clone IMAGE:5296583). [BC043259]
LOC339260	0.00106	0.1262	7.35	-0.54	A_33_P3472460	BC041488	4845	4127	gb|BC041488|thc|THC2497664	gb|Homo sapiens cDNA clone IMAGE:5494257, partial cds. [BC041488]
LOC339803	0.000699	0.1015	8.74	-0.589	A_33_P3793307	AK023856	17474	13681	gb|AK023856|gb|BC008254|thc|THC2480323|thc|THC2497239	gb|Homo sapiens cDNA FLJ13794 fis, clone THYRO1000092. [AK023856]
LOC389834	0.00355	0.23591	8.68	-0.711	A_33_P3364293	NR_027420	36291	27900	ref|NR_027420|gb|BC068588|gb|BC137367|gb|AK123403	ref|Homo sapiens ankyrin repeat domain 57 pseudogene (LOC389834), non-coding RNA [NR_027420]
LOC390998	0.0039	0.24346	10.71	-0.615	A_33_P3357626	XM_001716257	2161	1721	ref|XM_001716257|ref|XM_372759|ref|XM_938288	ref|PREDICTED: Homo sapiens similar to hCG1644589 (LOC390998), mRNA [XM_001716257]
LOC392435	0.000465	0.08247	5.5	0.552	A_33_P3366396	XM_001720500	31770	24380	ref|XM_001720500|ref|XM_002343800|ref|XM_002348138	ref|PREDICTED: Homo sapiens similar to hCG1811022 (LOC392435), mRNA [XM_001720500]
LOC400128	0.0021	0.17945	13.49	-0.486	A_33_P3546363	BQ950045	18185	14255	gb|BQ950045	gb|AGENCOURT_8883169 Lupski_sciatic_nerve Homo sapiens cDNA clone IMAGE:6199956 5', mRNA sequence [BQ950045]
LOC400931	0.002	0.17608	11.57	-0.463	A_33_P3328360	NR_027033	20865	16251	ref|NR_027033|ens|ENST00000360737|thc|THC2606984	ref|Homo sapiens hypothetical LOC400931 (LOC400931), non-coding RNA [NR_027033]
LOC401097	0.000743	0.10487	6.85	-0.574	A_33_P3257910	NM_001168214	36163	27696	ref|NM_001168214|ens|ENST00000326474|gb|BC031660|gb|XM_001718743	ref|Homo sapiens Similar to LOC166075 (LOC401097), mRNA [NM_001168214]
LOC401097	0.00205	0.1774	7.88	-0.518	A_23_P305245	NM_001168214	15634	12364	ref|NM_001168214|ens|ENST00000326474|gb|BC031660|gb|XM_001718743	ref|Homo sapiens Similar to LOC166075 (LOC401097), mRNA [NM_001168214]
LOC440896	0.00305	0.2195	9.93	-0.424	A_33_P3227899	NR_015361	24505	19059	ref|NR_015361|gb|AK127288|gb|BC032955|gb|AK055091	ref|Homo sapiens hypothetical LOC440896 (LOC440896), non-coding RNA [NR_015361]
LOC441242	9.29e-07	0.00288	7.21	-1.11	A_33_P3403053	BC066990	55	87	gb|BC066990|thc|THC2487265	gb|Homo sapiens hypothetical LOC441242, mRNA (cDNA clone MGC:87648 IMAGE:5267764), complete cds. [BC066990]
LOC441666	0.00435	0.25488	8.17	-0.474	A_24_P161813	NR_024380	43883	33366	ref|NR_024380|gb|XM_002342925|ref|XM_002343229|ref|XM_002348073	ref|Homo sapiens zinc finger protein 91 pseudogene (LOC441666), non-coding RNA [NR_024380]
LOC441722	0.00282	0.21378	10.06	-0.512	A_24_P84008	ENST00000454093	11646	9309	ens|ENST00000454093|gb|AI198876|ref|XM_497450|ref|XM_938233	gb|qf66c04.x1 Soares_testis_NHT Homo sapiens cDNA clone IMAGE:1754982 3' similar to gb:M96982 SPLICING FACTOR U2AF 35 KD SUBUNIT (HUMAN);, mRNA sequence [AI198876]
LOC441728	0.00379	0.2415	8.4	-0.411	A_33_P3620246	AK302879	43491	33087	gb|AK302879|ens|ENST00000395215	gb|Homo sapiens cDNA FLJ59077 complete cds, highly similar to Golgin subfamily A member 6. [AK302879]
LOC442308	0.0035	0.23444	9.59	-0.517	A_24_P647682	NR_003598	20859	16242	ref|NR_003598	ref|Homo sapiens similar to tubulin, beta 5 (LOC442308), non-coding RNA [NR_003598]
LOC643441	0.000118	0.04917	5.25	0.726	A_33_P3401307	AK123703	40607	31003	gb|AK123703|thc|THC2515608|thc|THC2570731	gb|Homo sapiens cDNA FLJ41709 fis, clone HLUNG2010845. [AK123703]
LOC644242	0.0032	0.22596	5.64	0.469	A_33_P3596355	BG033631	40123	30661	gb|BG033631	gb|602301760F1 NIH_MGC_87 Homo sapiens cDNA clone IMAGE:4403366 5', mRNA sequence [BG033631]
LOC645339	1.55e-05	0.01194	7.09	-1.13	A_33_P3384900	BC014600	45067	34093	gb|BC014600|gb|BG722592|ref|XR_078245|ref|XR_078885	gb|Homo sapiens hypothetical LOC645339, mRNA (cDNA clone MGC:26736 IMAGE:4826560), complete cds. [BC014600]
LOC645752	0.000322	0.07339	5.65	-0.654	A_33_P3259447	NR_027024	43346	33012	ref|NR_027024|ens|ENST00000331447|gb|BC144640|gb|BC144641	ref|Homo sapiens golgi autoantigen, golgin subfamily a, 6 pseudogene (LOC645752), non-coding RNA [NR_027024]
LOC645752	0.00276	0.21159	9.59	-0.466	A_33_P3276153	NR_027024	21503	16808	ref|NR_027024|ens|ENST00000449104|gb|AK308609|gb|XM_001724382	ref|Homo sapiens golgi autoantigen, golgin subfamily a, 6 pseudogene (LOC645752), non-coding RNA [NR_027024]
LOC650157	0.000308	0.07228	7.4	-0.616	A_24_P332651	XM_001726994	16515	13016	ref|XM_001726994|ref|XM_001727011|ref|XM_001129774	ref|PREDICTED: Homo sapiens similar to TRIM5/CypA fusion protein (LOC650157), mRNA [XM_001726994]
LOC727878	0.000257	0.0676	7.48	-0.619	A_33_P3292814	CR747917	24991	19391	gb|CR747917|ref|XM_001126639|ref|XM_001720530|ref|XM_001724658	gb|CR747917 Soares_NFL_T_GBC_S1 Homo sapiens cDNA clone IMAGp971A13106 ; IMAGE:1325923 5', mRNA sequence [CR747917]
LOC84989	3.1e-05	0.01983	9.34	-1.06	A_33_P3789382	NR_027182	4612	3876	ref|NR_027182|ens|ENST00000455135|gb|BC007866|thc|THC2475326	ref|Homo sapiens hypothetical LOC84989 (LOC84989), non-coding RNA [NR_027182]
LPL	0.000221	0.0637	9.33	0.706	A_23_P146233	NM_000237	5597	4661	ref|NM_000237|ens|ENST00000311322|gb|CR605471|gb|M15856	ref|Homo sapiens lipoprotein lipase (LPL), mRNA [NM_000237]
LPXN	0.00295	0.21707	8.79	0.432	A_23_P87150	NM_004811	41492	31690	ref|NM_004811|ref|NM_001143995|gb|AK299264|gb|BC007490	ref|Homo sapiens leupaxin (LPXN), transcript variant 2, mRNA [NM_004811]
LRP1	0.00208	0.17906	5.76	0.45	A_23_P124837	NM_002332	33475	6308	ref|NM_002332|ens|ENST00000243077|gb|AB209498|gb|AK122840	ref|Homo sapiens low density lipoprotein receptor-related protein 1 (LRP1), mRNA [NM_002332]
LRP1	0.00358	0.23716	5.68	0.436	A_23_P124837	NM_002332	35877	6308	ref|NM_002332|ens|ENST00000243077|gb|AB209498|gb|AK122840	ref|Homo sapiens low density lipoprotein receptor-related protein 1 (LRP1), mRNA [NM_002332]
LRRC2	4.68e-06	0.00545	6.48	-1.43	A_23_P155463	NM_024512	12220	9780	ref|NM_024512|ref|NM_024750|ens|ENST00000395905|gb|AJ308569	ref|Homo sapiens leucine rich repeat containing 2 (LRRC2), transcript variant 1, mRNA [NM_024512]
LRRC4	0.00454	0.25949	6.47	-0.401	A_33_P3263217	NM_022143	37833	28925	ref|NM_022143|ens|ENST00000249363|gb|BC036685|thc|THC2470801	ref|Homo sapiens leucine rich repeat containing 4 (LRRC4), mRNA [NM_022143]
LRRCC1	0.000495	0.08462	9.17	-0.644	A_23_P157527	NM_033402	38760	29659	ref|NM_033402|ref|NM_001077501|gb|AB051551|ens|ENST00000360375	ref|Homo sapiens leucine rich repeat and coiled-coil domain containing 1 (LRRCC1), transcript variant 1, mRNA [NM_033402]
LSP1	0.00434	0.25478	5.46	0.425	A_23_P13382	NM_001013254	35410	27202	ref|NM_001013254|ref|NM_001013253|ref|NM_002339|ref|NM_001013255	ref|Homo sapiens lymphocyte-specific protein 1 (LSP1), transcript variant 3, mRNA [NM_001013254]
MAFB	0.00329	0.2297	9.1	0.665	A_23_P17345	NM_005461	35329	27078	ref|NM_005461|ens|ENST00000373313|gb|CR611755|gb|AF134157	ref|Homo sapiens v-maf musculoaponeurotic fibrosarcoma oncogene homolog B (avian) (MAFB), mRNA [NM_005461]
MAMSTR	0.000135	0.05204	6.54	0.706	A_33_P3329444	NM_182574	15865	12577	ref|NM_182574|ref|NM_001130915|ens|ENST00000356751|ens|ENST00000318083	ref|Homo sapiens MEF2 activating motif and SAP domain containing transcriptional regulator (MAMSTR), transcript variant 2, mRNA [NM_182574]
MAP3K12	0.00369	0.24014	6.81	0.447	A_23_P105409	NM_006301	31715	24301	ref|NM_006301|gb|AK094195|ens|ENST00000444144|ens|ENST00000267079	ref|Homo sapiens mitogen-activated protein kinase kinase kinase 12 (MAP3K12), mRNA [NM_006301]
MAP4K1	0.00269	0.20771	9.27	0.446	A_23_P5002	NM_001042600	44352	33657	ref|NM_001042600|ref|NM_007181|gb|CR590852|ens|ENST00000221409	ref|Homo sapiens mitogen-activated protein kinase kinase kinase kinase 1 (MAP4K1), transcript variant 1, mRNA [NM_001042600]
MAPK15	0.000369	0.07594	5.44	0.579	A_24_P89835	NM_139021	15957	12588	ref|NM_139021|ens|ENST00000395108|ens|ENST00000395107|ens|ENST00000338033	ref|Homo sapiens mitogen-activated protein kinase 15 (MAPK15), mRNA [NM_139021]
MARCO	8.46e-05	0.0413	10.32	0.74	A_23_P101992	NM_006770	1462	1107	ref|NM_006770|gb|AK301407|ens|ENST00000410021|ens|ENST00000327097	ref|Homo sapiens macrophage receptor with collagenous structure (MARCO), mRNA [NM_006770]
MDM1	0.00456	0.2598	7.16	-0.417	A_23_P105730	NM_020128	27407	4318	ref|NM_020128|ref|NM_017440|gb|BC022042|gb|AK297311	ref|Homo sapiens Mdm1 nuclear protein homolog (mouse) (MDM1), transcript variant 2, mRNA [NM_020128]
MEF2C	0.00322	0.22691	10.5	-0.601	A_23_P320739	NM_002397	4660	3959	ref|NM_002397|ref|NM_001131005|gb|BC026341|gb|AL833268	ref|Homo sapiens myocyte enhancer factor 2C (MEF2C), transcript variant 1, mRNA [NM_002397]
MERTK	4.42e-06	0.00545	6.21	1.04	A_33_P3402091	NM_006343	16522	13026	ref|NM_006343|ens|ENST00000409780|ens|ENST00000295408|gb|AK026681	ref|Homo sapiens c-mer proto-oncogene tyrosine kinase (MERTK), mRNA [NM_006343]
MFAP4	0.0011	0.12708	11.18	-0.641	A_23_P164057	NM_002404	25138	19482	ref|NM_002404|gb|CR625505|ens|ENST00000395592|ens|ENST00000299610	ref|Homo sapiens microfibrillar-associated protein 4 (MFAP4), mRNA [NM_002404]
MNDA	0.00408	0.24851	13.44	0.442	A_23_P137935	NM_002432	2055	1683	ref|NM_002432|ens|ENST00000368141|gb|AK313210|gb|M81750	ref|Homo sapiens myeloid cell nuclear differentiation antigen (MNDA), mRNA [NM_002432]
MOXD1	0.00249	0.19689	11.28	-0.452	A_23_P31064	NM_015529	26141	20231	ref|NM_015529|gb|AY007239|ens|ENST00000336749|ens|ENST00000367963	ref|Homo sapiens monooxygenase, DBH-like 1 (MOXD1), transcript variant 2, mRNA [NM_015529]
MSR1	0.000568	0.09164	5.7	0.661	A_33_P3379326	NM_138715	35337	27089	ref|NM_138715|ref|NM_138716|gb|AK293217|ens|ENST00000355282	ref|Homo sapiens macrophage scavenger receptor 1 (MSR1), transcript variant SR-AI, mRNA [NM_138715]
MYBPC1	0.00485	0.26709	5.63	-0.408	A_23_P128362	NM_206819	5012	4259	ref|NM_206819|ref|NM_206820|ref|NM_206821|ref|NM_002465	ref|Homo sapiens myosin binding protein C, slow type (MYBPC1), transcript variant 2, mRNA [NM_206819]
MYEOV2	0.000912	0.1165	5.62	0.731	A_23_P377212	NM_138336	36134	27653	ref|NM_138336|ens|ENST00000307266|gb|AF453951|gb|AB463905	ref|Homo sapiens myeloma overexpressed 2 (MYEOV2), transcript variant 1, mRNA [NM_138336]
MYH10	0.00179	0.16665	5.64	-0.591	A_33_P3235004	NM_005964	26689	20659	ref|NM_005964|ens|ENST00000360416|ens|ENST00000396239|ens|ENST00000379980	ref|Homo sapiens myosin, heavy chain 10, non-muscle (MYH10), mRNA [NM_005964]
MYO6	0.003	0.21906	9.85	-0.507	A_33_P3539345	NM_004999	12789	10258	ref|NM_004999|gb|U90236|gb|AK095294|ens|ENST00000369978	ref|Homo sapiens myosin VI (MYO6), mRNA [NM_004999]
MYOZ1	0.000606	0.09535	6.83	-0.561	A_23_P1320	NM_021245	31974	24554	ref|NM_021245|ens|ENST00000359322|gb|AB463909|gb|DQ891549	ref|Homo sapiens myozenin 1 (MYOZ1), mRNA [NM_021245]
NAIP	0.000292	0.07157	9.84	0.603	A_23_P110473	NM_004536	44383	5898	ref|NM_004536|ref|NM_022892|gb|AB209123|ens|ENST00000380700	ref|Homo sapiens NLR family, apoptosis inhibitory protein (NAIP), transcript variant 1, mRNA [NM_004536]
NAIP	0.000337	0.07511	10.25	0.747	A_23_P110473	NM_004536	41621	5898	ref|NM_004536|ref|NM_022892|gb|AB209123|ens|ENST00000380700	ref|Homo sapiens NLR family, apoptosis inhibitory protein (NAIP), transcript variant 1, mRNA [NM_004536]
NAIP	0.000349	0.07517	10.54	0.703	A_23_P110473	NM_004536	21265	5898	ref|NM_004536|ref|NM_022892|gb|AB209123|ens|ENST00000380700	ref|Homo sapiens NLR family, apoptosis inhibitory protein (NAIP), transcript variant 1, mRNA [NM_004536]
NAIP	0.000478	0.08365	10.28	0.707	A_23_P110473	NM_004536	35205	5898	ref|NM_004536|ref|NM_022892|gb|AB209123|ens|ENST00000380700	ref|Homo sapiens NLR family, apoptosis inhibitory protein (NAIP), transcript variant 1, mRNA [NM_004536]
NAIP	0.000693	0.1015	10.47	0.676	A_23_P110473	NM_004536	26525	5898	ref|NM_004536|ref|NM_022892|gb|AB209123|ens|ENST00000380700	ref|Homo sapiens NLR family, apoptosis inhibitory protein (NAIP), transcript variant 1, mRNA [NM_004536]
NAIP	0.000698	0.1015	10.58	0.615	A_23_P110473	NM_004536	18307	5898	ref|NM_004536|ref|NM_022892|gb|AB209123|ens|ENST00000380700	ref|Homo sapiens NLR family, apoptosis inhibitory protein (NAIP), transcript variant 1, mRNA [NM_004536]
NAIP	0.000795	0.10844	10.26	0.618	A_23_P110473	NM_004536	36661	5898	ref|NM_004536|ref|NM_022892|gb|AB209123|ens|ENST00000380700	ref|Homo sapiens NLR family, apoptosis inhibitory protein (NAIP), transcript variant 1, mRNA [NM_004536]
NAIP	0.00109	0.12708	10.05	0.503	A_23_P110473	NM_004536	7127	5898	ref|NM_004536|ref|NM_022892|gb|AB209123|ens|ENST00000380700	ref|Homo sapiens NLR family, apoptosis inhibitory protein (NAIP), transcript variant 1, mRNA [NM_004536]
NAIP	0.00176	0.16641	10.35	0.621	A_23_P110473	NM_004536	26008	5898	ref|NM_004536|ref|NM_022892|gb|AB209123|ens|ENST00000380700	ref|Homo sapiens NLR family, apoptosis inhibitory protein (NAIP), transcript variant 1, mRNA [NM_004536]
NAIP	0.00402	0.24634	7	0.437	A_33_P3346461	AK311046	14405	11409	gb|AK311046|thc|THC2688955	gb|Homo sapiens cDNA, FLJ18088. [AK311046]
NAV1	0.000349	0.07517	6.46	0.685	A_33_P3405068	NM_020443	31765	24373	ref|NM_020443|ref|NM_001167738|gb|BX648460|ens|ENST00000367301	ref|Homo sapiens neuron navigator 1 (NAV1), transcript variant 1, mRNA [NM_020443]
NCF2	0.00123	0.13421	9.67	0.619	A_23_P138194	NM_000433	17898	14078	ref|NM_000433|ref|NM_001127651|ens|ENST00000392014|ens|ENST00000413720	ref|Homo sapiens neutrophil cytosolic factor 2 (NCF2), transcript variant 1, mRNA [NM_000433]
NCRNA00110	0.00376	0.24111	5.66	0.43	A_33_P3279362	NR_027021	24635	19129	ref|NR_027021	ref|Homo sapiens non-protein coding RNA 110 (NCRNA00110), non-coding RNA [NR_027021]
NCS1	0.00335	0.23025	6.32	-0.424	A_33_P3275350	NM_014286	44675	33848	ref|NM_014286|ref|NM_001128826|ens|ENST00000372398|ens|ENST00000458469	ref|Homo sapiens neuronal calcium sensor 1 (NCS1), transcript variant 1, mRNA [NM_014286]
NDOR1	0.00209	0.17945	8.99	-0.483	A_33_P3404508	NM_001144027	21975	17145	ref|NM_001144027|ref|NM_001144028|ref|NM_014434|ref|NM_001144026	ref|Homo sapiens NADPH dependent diflavin oxidoreductase 1 (NDOR1), transcript variant 4, mRNA [NM_001144027]
NDUFA4	4.83e-05	0.02833	16.02	-0.716	A_23_P145777	NM_002489	124	57	ref|NM_002489|gb|U94586|gb|AK024837|gb|AF201077	ref|Homo sapiens NADH dehydrogenase (ubiquinone) 1 alpha subcomplex, 4, 9kDa (NDUFA4), nuclear gene encoding mitochondrial protein, mRNA [NM_002489]
NIN	0.00323	0.22744	9.32	-0.486	A_24_P412512	NM_016350	13146	10545	ref|NM_016350|ref|NM_182946|ref|NM_182944|gb|AY736183	ref|Homo sapiens ninein (GSK3B interacting protein) (NIN), transcript variant 6, mRNA [NM_016350]
NINJ2	0.000469	0.08247	10.29	-0.636	A_23_P48109	NM_016533	22483	17538	ref|NM_016533|ens|ENST00000397265|ens|ENST00000305108|gb|AB528850	ref|Homo sapiens ninjurin 2 (NINJ2), mRNA [NM_016533]
NIPA1	0.00109	0.12708	11.26	-0.504	A_33_P3250840	NM_144599	32800	25169	ref|NM_144599|ref|NM_001142275|ens|ENST00000437912|ens|ENST00000337435	ref|Homo sapiens non imprinted in Prader-Willi/Angelman syndrome 1 (NIPA1), transcript variant 1, mRNA [NM_144599]
NLRP12	0.0032	0.22596	5.93	0.426	A_23_P101434	NM_033297	38822	497	ref|NM_033297|ref|NM_144687|gb|AK095460|gb|AY116204	ref|Homo sapiens NLR family, pyrin domain containing 12 (NLRP12), transcript variant 1, mRNA [NM_033297]
NOTCH2	0.00041	0.07751	11.78	0.562	A_23_P200792	NM_024408	25716	19973	ref|NM_024408|ens|ENST00000256646|gb|AK027869|gb|AL049386	ref|Homo sapiens Notch homolog 2 (Drosophila) (NOTCH2), mRNA [NM_024408]
NP239768	0.00301	0.21921	10.51	-0.479	A_24_P83544	NP239768	21869	16982	thc|NP239768	thc|GB|AL136318.13|CAC10197.1 dJ254P11.1 (novel protein similar to RNA polymerase II elongation factor SIII, subunit P15) [NP239768]
NPM2	0.00419	0.25271	8.74	-0.41	A_33_P3261869	NM_182795	20211	15786	ref|NM_182795|gb|AK094267|gb|AY262113|gb|BC068078	ref|Homo sapiens nucleophosmin/nucleoplasmin 2 (NPM2), mRNA [NM_182795]
NPTX1	5.33e-06	0.00545	8.39	-1	A_23_P124905	NM_002522	32243	24703	ref|NM_002522|ens|ENST00000306773|gb|AK127335|gb|AK124701	ref|Homo sapiens neuronal pentraxin I (NPTX1), mRNA [NM_002522]
NR1H3	0.00398	0.24628	9.63	-0.443	A_33_P3237775	NM_005693	23416	18198	ref|NM_005693|ref|NM_001130102|ref|NM_001130101|gb|CR606496	ref|Homo sapiens nuclear receptor subfamily 1, group H, member 3 (NR1H3), transcript variant 1, mRNA [NM_005693]
OR1J4	0.00421	0.25271	6.8	-0.415	A_33_P3376090	NM_001004452	16106	12677	ref|NM_001004452|ens|ENST00000340750|gb|BC131606|gb|AB529305	ref|Homo sapiens olfactory receptor, family 1, subfamily J, member 4 (OR1J4), mRNA [NM_001004452]
OSGEPL1	0.00108	0.12708	9.46	-0.551	A_24_P302574	NM_022353	29241	22518	ref|NM_022353|gb|AK055441|ens|ENST00000264151|gb|BC011904	ref|Homo sapiens O-sialoglycoprotein endopeptidase-like 1 (OSGEPL1), mRNA [NM_022353]
OTOF	0.000855	0.11318	10.98	0.514	A_23_P254852	NM_194248	41645	31803	ref|NM_194248|ref|NM_194322|ref|NM_004802|ref|NM_194323	ref|Homo sapiens otoferlin (OTOF), transcript variant 1, mRNA [NM_194248]
OTOG	0.00219	0.18392	5.28	-0.477	A_33_P3326647	AK128214	39266	30024	gb|AK128214|ens|ENST00000342528|thc|THC2488249	gb|Homo sapiens cDNA FLJ46346 fis, clone TESTI4047328, moderately similar to Mus musculus otogelin (Otog). [AK128214]
OTX1	0.00229	0.18848	12.44	-0.451	A_23_P403284	NM_014562	24976	19367	ref|NM_014562|ens|ENST00000282549|ens|ENST00000366671|gb|AK095680	ref|Homo sapiens orthodenticle homeobox 1 (OTX1), mRNA [NM_014562]
PACSIN1	0.0026	0.20224	6.54	-0.459	A_23_P258088	NM_020804	33456	25654	ref|NM_020804|gb|BC040228|ens|ENST00000244458|ens|ENST00000374043	ref|Homo sapiens protein kinase C and casein kinase substrate in neurons 1 (PACSIN1), mRNA [NM_020804]
PALM	0.0019	0.17208	10.54	-0.469	A_33_P3384287	NM_002579	35918	27578	ref|NM_002579|ref|NM_001040134|ens|ENST00000338448|ens|ENST00000264560	ref|Homo sapiens paralemmin (PALM), transcript variant 1, mRNA [NM_002579]
PARP8	0.000242	0.06607	11.73	-0.627	A_23_P121898	NM_024615	23632	867	ref|NM_024615|gb|AK314466|gb|AK298680|gb|BC075801	ref|Homo sapiens poly (ADP-ribose) polymerase family, member 8 (PARP8), mRNA [NM_024615]
PARP8	0.00067	0.09962	12.01	-0.641	A_23_P121898	NM_024615	16202	867	ref|NM_024615|gb|AK314466|gb|AK298680|gb|BC075801	ref|Homo sapiens poly (ADP-ribose) polymerase family, member 8 (PARP8), mRNA [NM_024615]
PARP8	0.000913	0.1165	12	-0.594	A_23_P121898	NM_024615	24792	867	ref|NM_024615|gb|AK314466|gb|AK298680|gb|BC075801	ref|Homo sapiens poly (ADP-ribose) polymerase family, member 8 (PARP8), mRNA [NM_024615]
PARP8	0.000927	0.1176	12.06	-0.535	A_23_P121898	NM_024615	29356	867	ref|NM_024615|gb|AK314466|gb|AK298680|gb|BC075801	ref|Homo sapiens poly (ADP-ribose) polymerase family, member 8 (PARP8), mRNA [NM_024615]
PARP8	0.00437	0.25505	12.04	-0.468	A_23_P121898	NM_024615	21437	867	ref|NM_024615|gb|AK314466|gb|AK298680|gb|BC075801	ref|Homo sapiens poly (ADP-ribose) polymerase family, member 8 (PARP8), mRNA [NM_024615]
PARP8	0.00491	0.27013	12.03	-0.469	A_23_P121898	NM_024615	21857	867	ref|NM_024615|gb|AK314466|gb|AK298680|gb|BC075801	ref|Homo sapiens poly (ADP-ribose) polymerase family, member 8 (PARP8), mRNA [NM_024615]
PBX3	0.0013	0.13782	11.51	-0.513	A_23_P71821	NM_006195	39907	30467	ref|NM_006195|ref|NM_001134778|ref|NR_024122|ref|NR_024123	ref|Homo sapiens pre-B-cell leukemia homeobox 3 (PBX3), transcript variant 1, mRNA [NM_006195]
PBX3	0.00211	0.17945	10.87	-0.483	A_33_P3348887	NM_006195	37131	28523	ref|NM_006195|ref|NM_001134778|ref|NR_024122|ref|NR_024123	ref|Homo sapiens pre-B-cell leukemia homeobox 3 (PBX3), transcript variant 1, mRNA [NM_006195]
PDCD5	0.000265	0.06767	12.56	-0.818	A_24_P339611	NM_004708	44920	34036	ref|NM_004708|ens|ENST00000221784|gb|BT006694|gb|CR456934	ref|Homo sapiens programmed cell death 5 (PDCD5), mRNA [NM_004708]
PDCD6IP	0.00168	0.16014	11.33	-0.463	A_32_P22338	NM_013374	28968	22358	ref|NM_013374|ref|NM_001162429|ref|NR_027867|ens|ENST00000426265	ref|Homo sapiens programmed cell death 6 interacting protein (PDCD6IP), transcript variant 1, mRNA [NM_013374]
PDE4DIP	0.000638	0.09758	6.96	0.72	A_33_P3326992	NM_014644	4573	3815	ref|NM_014644|gb|AB007923|gb|CR749273|ens|ENST00000369353	ref|Homo sapiens phosphodiesterase 4D interacting protein (PDE4DIP), transcript variant 1, mRNA [NM_014644]
PDE4DIP	0.00156	0.15423	7.53	0.625	A_23_P200801	NM_001002811	2540	2083	ref|NM_001002811|ref|NM_001002812|gb|AK001619|gb|AL832024	ref|Homo sapiens phosphodiesterase 4D interacting protein (PDE4DIP), transcript variant 5, mRNA [NM_001002811]
PDE4DIP	0.0036	0.23749	7.49	0.668	A_33_P3323803	NM_014644	17831	13975	ref|NM_014644|gb|CR749273|gb|AB007923|ens|ENST00000369353	ref|Homo sapiens phosphodiesterase 4D interacting protein (PDE4DIP), transcript variant 1, mRNA [NM_014644]
PDK4	0.0042	0.25271	6.8	0.482	A_24_P243749	NM_002612	35624	27264	ref|NM_002612|ens|ENST00000005178|gb|CR590426|gb|AK096428	ref|Homo sapiens pyruvate dehydrogenase kinase, isozyme 4 (PDK4), mRNA [NM_002612]
PHAX	0.00294	0.21707	11.22	-0.491	A_23_P213908	NM_032177	23206	18005	ref|NM_032177|ens|ENST00000456348|gb|CR457305|gb|DQ893213	ref|Homo sapiens phosphorylated adaptor for RNA export (PHAX), mRNA [NM_032177]
PLXNA3	0.00499	0.27166	9.68	-0.412	A_33_P3413048	NM_017514	19668	15351	ref|NM_017514|ens|ENST00000369682|thc|THC2608534|thc|THC2753977	ref|Homo sapiens plexin A3 (PLXNA3), mRNA [NM_017514]
POLR1C	0.00319	0.22596	11.71	-0.482	A_33_P3339103	NM_203290	44918	34032	ref|NM_203290|ens|ENST00000372344|ens|ENST00000436688|ens|ENST00000372356	ref|Homo sapiens polymerase (RNA) I polypeptide C, 30kDa (POLR1C), transcript variant 1, mRNA [NM_203290]
POT1	1.17e-05	0.00952	8.6	-0.939	A_33_P3882624	NM_015450	45116	34168	ref|NM_015450|ref|NM_001042594|ref|NR_003103|ref|NR_003104	ref|Homo sapiens POT1 protection of telomeres 1 homolog (S. pombe) (POT1), transcript variant 1, mRNA [NM_015450]
PPIB	0.00464	0.26141	13.55	-0.4	A_24_P304723	NM_000942	37982	29154	ref|NM_000942|gb|AK311074|ens|ENST00000300026|gb|CR456829	ref|Homo sapiens peptidylprolyl isomerase B (cyclophilin B) (PPIB), mRNA [NM_000942]
PRDX4	0.00251	0.19747	14.77	-0.482	A_23_P114232	NM_006406	30301	2859	ref|NM_006406|ens|ENST00000418872|ens|ENST00000379341|ens|ENST00000439422	ref|Homo sapiens peroxiredoxin 4 (PRDX4), mRNA [NM_006406]
PRDX4	0.00386	0.24207	14.83	-0.411	A_23_P114232	NM_006406	21876	2859	ref|NM_006406|ens|ENST00000418872|ens|ENST00000379341|ens|ENST00000439422	ref|Homo sapiens peroxiredoxin 4 (PRDX4), mRNA [NM_006406]
PRDX4	0.00444	0.25669	14.74	-0.403	A_23_P114232	NM_006406	24206	2859	ref|NM_006406|ens|ENST00000418872|ens|ENST00000379341|ens|ENST00000439422	ref|Homo sapiens peroxiredoxin 4 (PRDX4), mRNA [NM_006406]
PRKCE	0.000418	0.07782	8	0.587	A_23_P250564	NM_005400	2318	1845	ref|NM_005400|ens|ENST00000306156|gb|BC054052|gb|AL832345	ref|Homo sapiens protein kinase C, epsilon (PRKCE), mRNA [NM_005400]
PRKCH	0.00496	0.27101	6.66	-0.435	A_23_P205567	NM_006255	24090	18699	ref|NM_006255|gb|AX748008|ens|ENST00000332981|gb|AK093241	ref|Homo sapiens protein kinase C, eta (PRKCH), mRNA [NM_006255]
PRKCQ	0.00273	0.21003	7.07	-0.442	A_23_P1374	NM_006257	36771	28228	ref|NM_006257|gb|AK293935|gb|AK308099|gb|BX647657	ref|Homo sapiens protein kinase C, theta (PRKCQ), mRNA [NM_006257]
PRKD3	0.00245	0.19482	9.26	-0.464	A_24_P165656	NM_005813	45064	34089	ref|NM_005813|ens|ENST00000234179|ens|ENST00000379066|gb|AB015982	ref|Homo sapiens protein kinase D3 (PRKD3), mRNA [NM_005813]
PRLR	0.000314	0.07228	7.39	0.641	A_24_P671164	NM_000949	1070	879	ref|NM_000949|ens|ENST00000382002|ens|ENST00000342362|gb|BX538149	ref|Homo sapiens prolactin receptor (PRLR), mRNA [NM_000949]
PRLR	0.000665	0.09937	6.96	0.616	A_23_P167468	NM_000949	42063	32150	ref|NM_000949|ens|ENST00000382002|ens|ENST00000342362|gb|M31661	ref|Homo sapiens prolactin receptor (PRLR), mRNA [NM_000949]
PRSS12	0.000106	0.04592	11.42	-0.721	A_23_P121637	NM_003619	24852	2905	ref|NM_003619|gb|AF077298|gb|AJ001531|thc|THC2471893	ref|Homo sapiens protease, serine, 12 (neurotrypsin, motopsin) (PRSS12), mRNA [NM_003619]
PRSS12	0.000157	0.05638	11.41	-0.636	A_23_P121637	NM_003619	30967	2905	ref|NM_003619|gb|AF077298|gb|AJ001531|thc|THC2471893	ref|Homo sapiens protease, serine, 12 (neurotrypsin, motopsin) (PRSS12), mRNA [NM_003619]
PRSS12	0.000282	0.06968	11.08	-0.646	A_23_P121637	NM_003619	12656	2905	ref|NM_003619|gb|AF077298|gb|AJ001531|thc|THC2471893	ref|Homo sapiens protease, serine, 12 (neurotrypsin, motopsin) (PRSS12), mRNA [NM_003619]
PRSS12	0.000379	0.07645	11.2	-0.611	A_23_P121637	NM_003619	6908	2905	ref|NM_003619|gb|AF077298|gb|AJ001531|thc|THC2471893	ref|Homo sapiens protease, serine, 12 (neurotrypsin, motopsin) (PRSS12), mRNA [NM_003619]
PRSS12	0.000488	0.08441	11.36	-0.6	A_23_P121637	NM_003619	24539	2905	ref|NM_003619|gb|AF077298|gb|AJ001531|thc|THC2471893	ref|Homo sapiens protease, serine, 12 (neurotrypsin, motopsin) (PRSS12), mRNA [NM_003619]
PRSS12	0.00085	0.11308	10.99	-0.569	A_23_P121637	NM_003619	38098	2905	ref|NM_003619|gb|AF077298|gb|AJ001531|thc|THC2471893	ref|Homo sapiens protease, serine, 12 (neurotrypsin, motopsin) (PRSS12), mRNA [NM_003619]
PRSS12	0.0016	0.15602	11.27	-0.484	A_23_P121637	NM_003619	11819	2905	ref|NM_003619|gb|AF077298|gb|AJ001531|thc|THC2471893	ref|Homo sapiens protease, serine, 12 (neurotrypsin, motopsin) (PRSS12), mRNA [NM_003619]
PRSS12	0.00162	0.15704	11.04	-0.533	A_23_P121637	NM_003619	8151	2905	ref|NM_003619|gb|AF077298|gb|AJ001531|thc|THC2471893	ref|Homo sapiens protease, serine, 12 (neurotrypsin, motopsin) (PRSS12), mRNA [NM_003619]
PRSS12	0.00403	0.24655	10.87	-0.427	A_23_P121637	NM_003619	4760	2905	ref|NM_003619|gb|AF077298|gb|AJ001531|thc|THC2471893	ref|Homo sapiens protease, serine, 12 (neurotrypsin, motopsin) (PRSS12), mRNA [NM_003619]
PRSS7	0.000365	0.07594	5.67	0.612	A_23_P102864	NM_002772	16968	480	ref|NM_002772|ens|ENST00000284885|gb|BC111749|gb|U09860	ref|Homo sapiens protease, serine, 7 (enterokinase) (PRSS7), mRNA [NM_002772]
PRSSL1	0.00396	0.24597	14.38	-0.82	A_33_P3298775	NM_214710	12410	9940	ref|NM_214710|ens|ENST00000329267|gb|AY358594|thc|THC2485251	ref|Homo sapiens protease, serine-like 1 (PRSSL1), mRNA [NM_214710]
PTAFR	7.27e-05	0.03829	8.1	0.698	A_24_P102821	NM_000952	40130	30673	ref|NM_000952|ref|NM_001164721|ref|NM_001164722|ref|NM_001164723	ref|Homo sapiens platelet-activating factor receptor (PTAFR), transcript variant 3, mRNA [NM_000952]
PTCRA	0.00274	0.21022	8.51	0.431	A_33_P3229918	NM_138296	10546	8547	ref|NM_138296|gb|AK303523|ens|ENST00000304672|ens|ENST00000441198	ref|Homo sapiens pre T-cell antigen receptor alpha (PTCRA), mRNA [NM_138296]
PTPLA	0.00167	0.15944	10.31	-0.486	A_23_P161352	NM_014241	42246	32166	ref|NM_014241|gb|AY455942|ens|ENST00000361271|gb|CR608689	ref|Homo sapiens protein tyrosine phosphatase-like (proline instead of catalytic arginine), member A (PTPLA), mRNA [NM_014241]
RANBP2	0.00429	0.25423	9.84	-0.447	A_33_P3272390	NM_006267	40631	31037	ref|NM_006267|ens|ENST00000283195|thc|THC2656156	ref|Homo sapiens RAN binding protein 2 (RANBP2), mRNA [NM_006267]
RASL10A	0.0013	0.13782	8.61	-0.572	A_23_P166400	NM_001007279	18021	14135	ref|NM_001007279|ref|NM_006477|ens|ENST00000401450|ens|ENST00000216101	ref|Homo sapiens RAS-like, family 10, member A (RASL10A), transcript variant 2, mRNA [NM_001007279]
RBMY1B	0.00142	0.14539	5.59	0.549	A_33_P3382648	NM_001006121	38748	29640	ref|NM_001006121|ref|NM_001006118|ref|NM_001006120|ref|NM_001006117	ref|Homo sapiens RNA binding motif protein, Y-linked, family 1, member B (RBMY1B), mRNA [NM_001006121]
RFX5	0.00468	0.26195	12.48	-0.404	A_24_P20032	NM_000449	32257	24724	ref|NM_000449|ref|NM_001025603|ens|ENST00000290524|gb|AL050135	ref|Homo sapiens regulatory factor X, 5 (influences HLA class II expression) (RFX5), transcript variant 1, mRNA [NM_000449]
RGS16	0.00283	0.21378	10.08	-0.535	A_23_P320578	NM_002928	31872	24530	ref|NM_002928|ens|ENST00000367558|gb|U70426|gb|AW134702	ref|Homo sapiens regulator of G-protein signaling 16 (RGS16), mRNA [NM_002928]
RGS5	0.00129	0.13782	6.25	-0.52	A_23_P46045	NM_003617	13004	10458	ref|NM_003617|ens|ENST00000313961|gb|CR615447|gb|CR611218	ref|Homo sapiens regulator of G-protein signaling 5 (RGS5), mRNA [NM_003617]
RNF24	0.00234	0.19119	9.86	0.451	A_24_P333019	NM_007219	1959	1518	ref|NM_007219|ref|NM_001134338|ref|NM_001134337|ens|ENST00000336095	ref|Homo sapiens ring finger protein 24 (RNF24), transcript variant 1, mRNA [NM_007219]
ROPN1L	0.00337	0.23051	7.18	-0.45	A_23_P121885	NM_031916	35434	9401	ref|NM_031916|ens|ENST00000274134|gb|AK098642|gb|CR621673	ref|Homo sapiens ropporin 1-like (ROPN1L), mRNA [NM_031916]
ROR2	0.000205	0.0637	5.98	0.805	A_23_P158318	NM_004560	33554	25799	ref|NM_004560|ens|ENST00000375708|gb|AB209154|gb|M97639	ref|Homo sapiens receptor tyrosine kinase-like orphan receptor 2 (ROR2), mRNA [NM_004560]
RP11-403I13.9	0.00432	0.25458	7.3	-0.499	A_32_P42725	XR_040330	37292	28635	gb|XR_040330|gb|BG218865|ref|XR_041919|thc|THC2688330	gb|PREDICTED: Homo sapiens phosphodiesterase 4D interacting protein-like (LOC645262), miscRNA [XR_040330]
RPL34	0.00178	0.16665	17.01	-0.461	A_23_P7221	NM_033625	35407	27196	ref|NM_033625|ref|NM_000995|ens|ENST00000394665|ens|ENST00000394667	ref|Homo sapiens ribosomal protein L34 (RPL34), transcript variant 2, mRNA [NM_033625]
RPL5	0.00303	0.21921	17.58	-0.436	A_32_P225604	NM_000969	28721	22125	ref|NM_000969|gb|AK095815|gb|BC001882|ens|ENST00000432788	ref|Homo sapiens ribosomal protein L5 (RPL5), mRNA [NM_000969]
RPS26	0.000121	0.0496	16.8	-0.848	A_23_P116694	NM_001029	26606	20532	ref|NM_001029|ref|NR_002309|ens|ENST00000356464|ens|ENST00000356756	ref|Homo sapiens ribosomal protein S26 (RPS26), mRNA [NM_001029]
RPS2P32	0.00482	0.26709	16.13	-0.742	A_23_P157196	NR_026676	36035	27631	ref|NR_026676|gb|BC026177|thc|THC2489277	ref|Homo sapiens ribosomal protein S2 pseudogene 32 (RPS2P32), non-coding RNA [NR_026676]
S100A12	0.004	0.24634	7.05	0.838	A_23_P74001	NM_005621	31350	24147	ref|NM_005621|ens|ENST00000368737|gb|D83664|gb|X97859	ref|Homo sapiens S100 calcium binding protein A12 (S100A12), mRNA [NM_005621]
S100A5	0.00476	0.26525	7.43	0.584	A_23_P115467	NM_002962	44500	33727	ref|NM_002962|ens|ENST00000359215|ens|ENST00000368718|ens|ENST00000368717	ref|Homo sapiens S100 calcium binding protein A5 (S100A5), mRNA [NM_002962]
SARS2	0.000196	0.06276	9.91	-0.739	A_23_P90484	NM_017827	7906	6443	ref|NM_017827|ref|NM_001145901|gb|CR618695|gb|AK098522	ref|Homo sapiens seryl-tRNA synthetase 2, mitochondrial (SARS2), nuclear gene encoding mitochondrial protein, transcript variant 2, mRNA [NM_017827]
SASH3	0.00089	0.11594	9.85	0.588	A_24_P237443	NM_018990	42730	32615	ref|NM_018990|ens|ENST00000443760|ens|ENST00000356892|gb|BC051881	ref|Homo sapiens SAM and SH3 domain containing 3 (SASH3), mRNA [NM_018990]
SCARNA9L	0.00234	0.19119	8.35	-0.471	A_33_P3417459	NR_023358	35406	27194	ref|NR_023358	ref|Homo sapiens small Cajal body-specific RNA 9-like (retrotransposed) (SCARNA9L), guide RNA [NR_023358]
SEMA5A	0.000727	0.10456	5.99	0.569	A_33_P3372727	NM_003966	21646	16900	ref|NM_003966|ens|ENST00000382496|gb|CR617973|gb|AK022877	ref|Homo sapiens sema domain, seven thrombospondin repeats (type 1 and type 1-like), transmembrane domain (TM) and short cytoplasmic domain, (semaphorin) 5A (SEMA5A), mRNA [NM_003966]
SENP6	0.00402	0.24634	8.84	0.493	A_33_P3376644	NM_015571	31787	24403	ref|NM_015571|ref|NM_001100409|ens|ENST00000370010|ens|ENST00000370014	ref|Homo sapiens SUMO1/sentrin specific peptidase 6 (SENP6), transcript variant 1, mRNA [NM_015571]
SERPINB10	0.000882	0.11542	7.36	0.505	A_23_P313981	NM_005024	25777	19935	ref|NM_005024|gb|AK314936|ens|ENST00000238508|gb|BC096218	ref|Homo sapiens serpin peptidase inhibitor, clade B (ovalbumin), member 10 (SERPINB10), mRNA [NM_005024]
SERPINB2	1.45e-05	0.01146	9.14	0.816	A_24_P245379	NM_002575	33311	25564	ref|NM_002575|ref|NM_001143818|gb|CR626822|ens|ENST00000457692	ref|Homo sapiens serpin peptidase inhibitor, clade B (ovalbumin), member 2 (SERPINB2), transcript variant 2, mRNA [NM_002575]
SERPINB8	0.00027	0.06827	10.15	0.667	A_24_P147461	NM_001031848	5304	4456	ref|NM_001031848|gb|DQ656055|gb|AK300391|ens|ENST00000448851	ref|Homo sapiens serpin peptidase inhibitor, clade B (ovalbumin), member 8 (SERPINB8), transcript variant 3, mRNA [NM_001031848]
SGK1	7.25e-06	0.00695	8.39	1.1	A_23_P19673	NM_005627	19464	15301	ref|NM_005627|ref|NM_001143676|ref|NM_001143678|ref|NM_001143677	ref|Homo sapiens serum/glucocorticoid regulated kinase 1 (SGK1), transcript variant 1, mRNA [NM_005627]
SGMS1	0.000431	0.07834	8.11	0.754	A_32_P163125	NM_147156	13376	10634	ref|NM_147156|ens|ENST00000361781|ens|ENST00000361543|ens|ENST00000412547	ref|Homo sapiens sphingomyelin synthase 1 (SGMS1), mRNA [NM_147156]
SH2D5	0.000745	0.10487	7.27	0.623	A_24_P686965	NM_001103161	42391	32366	ref|NM_001103161|ref|NM_001103160|gb|AK123841|ens|ENST00000421854	ref|Homo sapiens SH2 domain containing 5 (SH2D5), transcript variant 1, mRNA [NM_001103161]
SHC2	0.00372	0.24074	6.29	-0.413	A_32_P205624	NM_012435	11051	8917	ref|NM_012435|gb|CR617776|ens|ENST00000264554|gb|AB001451	ref|Homo sapiens SHC (Src homology 2 domain containing) transforming protein 2 (SHC2), mRNA [NM_012435]
SIKE1	0.00364	0.23835	12.45	-0.434	A_33_P3211734	NM_001102396	12369	9874	ref|NM_001102396|ref|NM_025073|ens|ENST00000369524|ens|ENST00000060969	ref|Homo sapiens suppressor of IKBKE 1 (SIKE1), transcript variant 1, mRNA [NM_001102396]
SLA	0.00165	0.15867	11.34	0.467	A_23_P216340	NM_001045556	34070	26199	ref|NM_001045556|ref|NM_001045557|ref|NM_006748|ens|ENST00000338087	ref|Homo sapiens Src-like-adaptor (SLA), transcript variant 1, mRNA [NM_001045556]
SLC16A12	0.00134	0.14098	17.67	-0.482	A_33_P3481987	NM_213606	28866	22209	ref|NM_213606|gb|AK128266|gb|BC021210|gb|CR936657	ref|Homo sapiens solute carrier family 16, member 12 (monocarboxylic acid transporter 12) (SLC16A12), mRNA [NM_213606]
SLC16A2	0.00119	0.1318	7.63	-0.648	A_23_P137097	NM_006517	14663	11678	ref|NM_006517|ens|ENST00000276033|gb|U05315|gb|AB085789	ref|Homo sapiens solute carrier family 16, member 2 (monocarboxylic acid transporter 8) (SLC16A2), mRNA [NM_006517]
SLC35A2	0.00196	0.17447	7.98	-0.513	A_33_P3261737	NM_005660	36423	27962	ref|NM_005660|gb|AK299748|gb|AK298484|gb|AK293419	ref|Homo sapiens solute carrier family 35 (UDP-galactose transporter), member A2 (SLC35A2), transcript variant 1, mRNA [NM_005660]
SLC37A2	0.00285	0.21503	6.56	0.582	A_33_P3474319	NM_198277	1254	1049	ref|NM_198277|ref|NM_001145290|ens|ENST00000403796|ens|ENST00000298280	ref|Homo sapiens solute carrier family 37 (glycerol-3-phosphate transporter), member 2 (SLC37A2), transcript variant 1, mRNA [NM_198277]
SLC8A1	5.33e-06	0.00545	6.79	1.15	A_32_P147078	NM_021097	29040	22341	ref|NM_021097|ref|NM_001112800|ref|NM_001112802|ref|NM_001112801	ref|Homo sapiens solute carrier family 8 (sodium/calcium exchanger), member 1 (SLC8A1), transcript variant A, mRNA [NM_021097]
SMPDL3A	0.00101	0.12401	6	0.505	A_23_P72117	NM_006714	10521	8509	ref|NM_006714|gb|AK301365|ens|ENST00000368440|gb|CR620022	ref|Homo sapiens sphingomyelin phosphodiesterase, acid-like 3A (SMPDL3A), mRNA [NM_006714]
SNRPC	0.00422	0.25271	8.78	-0.476	A_24_P83922	NM_003093	12933	10348	ref|NM_003093|ref|NR_029472|ens|ENST00000374018|ens|ENST00000374017	ref|Homo sapiens small nuclear ribonucleoprotein polypeptide C (SNRPC), transcript variant 1, mRNA [NM_003093]
SNRPE	0.0036	0.23749	12.04	-0.453	A_33_P3320152	NM_003094	12391	9910	ref|NM_003094|gb|AK307255|ens|ENST00000367208|ens|ENST00000338402	ref|Homo sapiens small nuclear ribonucleoprotein polypeptide E (SNRPE), mRNA [NM_003094]
SOCS2	5.1e-05	0.02935	12.73	-1.07	A_23_P128215	NM_003877	9178	7496	ref|NM_003877|gb|CR595909|gb|AF037989|gb|BC070039	ref|Homo sapiens suppressor of cytokine signaling 2 (SOCS2), mRNA [NM_003877]
SOCS3	0.0014	0.14482	7.32	0.527	A_23_P207058	NM_003955	7653	6311	ref|NM_003955|ens|ENST00000330871|gb|CR602820|gb|BC060858	ref|Homo sapiens suppressor of cytokine signaling 3 (SOCS3), mRNA [NM_003955]
SORL1	0.000258	0.0676	12.21	0.593	A_23_P87049	NM_003105	23695	18492	ref|NM_003105|gb|AK295090|gb|AK316340|ens|ENST00000260197	ref|Homo sapiens sortilin-related receptor, L(DLR class) A repeats-containing (SORL1), mRNA [NM_003105]
SOX4	8.72e-05	0.04182	8.25	-0.84	A_24_P911676	NM_003107	21228	16533	ref|NM_003107|ens|ENST00000244745|gb|AJ420500|gb|AV753260	ref|Homo sapiens SRY (sex determining region Y)-box 4 (SOX4), mRNA [NM_003107]
SP9	2.34e-06	0.00435	6.67	-1.19	A_33_P3383184	ENST00000394967	8005	6602	ens|ENST00000394967	ens|Sp9 transcription factor homolog (mouse) [Source:HGNC Symbol;Acc:30690] [ENST00000394967]
SPINT2	0.00105	0.12565	11.11	-0.509	A_23_P27795	NM_021102	35225	27048	ref|NM_021102|ref|NM_001166103|gb|AK297154|ens|ENST00000454580	ref|Homo sapiens serine peptidase inhibitor, Kunitz type, 2 (SPINT2), transcript variant a, mRNA [NM_021102]
ST8SIA1	0.00142	0.14539	6.96	-0.61	A_33_P3380751	NM_003034	3573	2989	ref|NM_003034|ens|ENST00000381424|ens|ENST00000261197|ens|ENST00000396037	ref|Homo sapiens ST8 alpha-N-acetyl-neuraminide alpha-2,8-sialyltransferase 1 (ST8SIA1), mRNA [NM_003034]
STRA8	0.00237	0.19253	6.55	-0.545	A_24_P203308	NM_182489	24371	18977	ref|NM_182489|ens|ENST00000275764|gb|AF513502|gb|AB464251	ref|Homo sapiens stimulated by retinoic acid gene 8 homolog (mouse) (STRA8), mRNA [NM_182489]
SULF2	0.000829	0.11097	8.32	0.66	A_23_P154605	NM_018837	16698	13165	ref|NM_018837|ref|NM_001161841|ref|NM_198596|gb|BC073790	ref|Homo sapiens sulfatase 2 (SULF2), transcript variant 1, mRNA [NM_018837]
SULT1A2	0.000707	0.10218	9.84	-0.673	A_23_P106773	NM_177528	45062	2898	ref|NM_177528|ref|NM_001054|ens|ENST00000395630|ens|ENST00000335715	ref|Homo sapiens sulfotransferase family, cytosolic, 1A, phenol-preferring, member 2 (SULT1A2), transcript variant 2, mRNA [NM_177528]
SUZ12P	0.000424	0.07834	16.4	-0.761	A_33_P3370461	NR_024187	39271	30030	ref|NR_024187|gb|BC047718|thc|THC2483199	ref|Homo sapiens suppressor of zeste 12 homolog pseudogene (SUZ12P), non-coding RNA [NR_024187]
SYCP1	7.54e-06	0.00702	10.41	-0.974	A_23_P722	NM_003176	21747	16927	ref|NM_003176|gb|AK315268|gb|BC144020|gb|BC144019	ref|Homo sapiens synaptonemal complex protein 1 (SYCP1), mRNA [NM_003176]
SYCP2	0.004	0.24634	6.92	0.548	A_23_P210675	NM_014258	2435	2044	ref|NM_014258|ens|ENST00000412613|ens|ENST00000357552|ens|ENST00000371001	ref|Homo sapiens synaptonemal complex protein 2 (SYCP2), mRNA [NM_014258]
SYNPO	0.000244	0.06607	6.7	-0.615	A_33_P3397658	ENST00000394243	33861	26002	ens|ENST00000394243|thc|THC2678964	ens|synaptopodin [Source:HGNC Symbol;Acc:30672] [ENST00000394243]
SYNPO	0.00139	0.14377	7.23	-0.489	A_23_P344531	NM_007286	23404	18181	ref|NM_007286|ens|ENST00000307662|gb|AB028952|gb|AL049959	ref|Homo sapiens synaptopodin (SYNPO), transcript variant 1, mRNA [NM_007286]
SYNPO2	0.000356	0.07517	10.15	-0.807	A_33_P3390868	NM_133477	15188	12085	ref|NM_133477|gb|BX648090|ens|ENST00000307142|gb|AL833547	ref|Homo sapiens synaptopodin 2 (SYNPO2), transcript variant 1, mRNA [NM_133477]
TAS1R3	7.47e-08	0.00162	9.8	-2.01	A_33_P3286973	ENST00000339381	18701	14647	ens|ENST00000339381|gb|AK122959|thc|THC2628404|thc|THC2601339	ens|taste receptor, type 1, member 3 [Source:HGNC Symbol;Acc:15661] [ENST00000339381]
TCEA3	0.00326	0.22849	5.53	0.455	A_23_P34375	NM_003196	5502	4646	ref|NM_003196|gb|AK300707|gb|AK310039|ens|ENST00000374601	ref|Homo sapiens transcription elongation factor A (SII), 3 (TCEA3), mRNA [NM_003196]
TCTEX1D4	0.00233	0.19069	6.15	0.449	A_33_P3404779	NM_001013632	16136	12722	ref|NM_001013632|ens|ENST00000372200|ens|ENST00000339355|gb|DQ132441	ref|Homo sapiens Tctex1 domain containing 4 (TCTEX1D4), mRNA [NM_001013632]
TFDP3	0.000389	0.07702	7.74	-0.75	A_23_P10518	NM_016521	28450	2492	ref|NM_016521|ens|ENST00000310125|gb|AB464736|gb|EU446842	ref|Homo sapiens transcription factor Dp family, member 3 (TFDP3), mRNA [NM_016521]
TGFBR1	0.00339	0.23051	9.38	0.452	A_33_P3331451	NM_004612	4748	3964	ref|NM_004612|ref|NM_001130916|ens|ENST00000374990|ens|ENST00000374994	ref|Homo sapiens transforming growth factor, beta receptor 1 (TGFBR1), transcript variant 1, mRNA [NM_004612]
THC2471881	0.000141	0.05317	5.47	0.65	A_33_P3320112	THC2471881	17137	13429	thc|THC2471881	thc|Q9BXM8_HUMAN (Q9BXM8) Colon cancer-associated antigen AgSK1-2HT-ECS, complete [THC2471881]
THC2502236	0.00182	0.16824	8.9	0.466	A_33_P3337931	THC2502236	15755	12418	thc|THC2502236	Unknown
THC2518870	2.92e-05	0.01983	8.6	-0.9	A_33_P3375002	THC2518870	29290	22598	thc|THC2518870|thc|THC2755690	Unknown
THC2542270	7.04e-07	0.00288	8.04	-1.68	A_33_P3235454	THC2542270	268	131	thc|THC2542270	thc|Q3SZ59_BOVIN (Q3SZ59) Ribosomal protein L36a, partial (96%) [THC2542270]
THC2596076	0.00304	0.21921	6.91	-0.767	A_33_P3322046	THC2596076	20891	16287	thc|THC2596076	thc|Q5JNZ5_HUMAN (Q5JNZ5) Ribosomal protein S26-like 1, partial (41%) [THC2596076]
THC2727687	0.00329	0.2297	5.43	0.517	A_33_P3230493	THC2727687	33555	25801	thc|THC2727687	Unknown
THC2752493	0.00126	0.13651	7.33	-0.518	A_33_P3325384	THC2752493	31224	23964	thc|THC2752493	thc|Q3W1E6_9ACTO (Q3W1E6) Regulatory protein, LuxR, partial (13%) [THC2752493]
THEM4	0.00204	0.1774	9.41	-0.505	A_23_P149375	NM_053055	11899	9556	ref|NM_053055|gb|BC017339|ens|ENST00000368814|gb|BC065277	ref|Homo sapiens thioesterase superfamily member 4 (THEM4), mRNA [NM_053055]
TMCO2	0.00204	0.1774	6.74	-0.484	A_32_P87649	NM_001008740	17971	14057	ref|NM_001008740|ens|ENST00000372766|gb|CR613757|gb|BC108666	ref|Homo sapiens transmembrane and coiled-coil domains 2 (TMCO2), mRNA [NM_001008740]
TMEM104	0.00343	0.23133	10.75	-0.432	A_33_P3282566	NM_017728	39929	30503	ref|NM_017728|gb|AK074029|ens|ENST00000335464|gb|BC037278	ref|Homo sapiens transmembrane protein 104 (TMEM104), mRNA [NM_017728]
TMEM179B	0.00256	0.20025	10.17	-0.483	A_24_P161959	NM_199337	34055	26176	ref|NM_199337|ens|ENST00000333449|gb|BC051355|gb|BM913006	ref|Homo sapiens transmembrane protein 179B (TMEM179B), mRNA [NM_199337]
TMEM54	0.000974	0.12182	9.93	-0.523	A_33_P3230219	NM_033504	31251	24004	ref|NM_033504|gb|BC023260|ens|ENST00000373463|ens|ENST00000373462	ref|Homo sapiens transmembrane protein 54 (TMEM54), mRNA [NM_033504]
TNFRSF1A	0.00484	0.26709	11.12	-0.464	A_23_P139722	NM_001065	24739	340	ref|NM_001065|gb|AK056611|ens|ENST00000162749|gb|CR606215	ref|Homo sapiens tumor necrosis factor receptor superfamily, member 1A (TNFRSF1A), mRNA [NM_001065]
TOMM34	0.000574	0.09164	9.98	-0.578	A_33_P3321711	NM_006809	26351	20413	ref|NM_006809|ens|ENST00000372813|gb|AB085681|gb|BC007423	ref|Homo sapiens translocase of outer mitochondrial membrane 34 (TOMM34), nuclear gene encoding mitochondrial protein, mRNA [NM_006809]
TRIM40	0.00381	0.2415	5.56	0.437	A_23_P402778	NM_138700	29051	22355	ref|NM_138700|gb|BC060785|ens|ENST00000383610|ens|ENST00000396581	ref|Homo sapiens tripartite motif-containing 40 (TRIM40), mRNA [NM_138700]
TRIO	0.00113	0.12742	6.61	0.53	A_23_P425880	NM_007118	31060	23845	ref|NM_007118|gb|U42390|ens|ENST00000344135|gb|BC172214	ref|Homo sapiens triple functional domain (PTPRF interacting) (TRIO), mRNA [NM_007118]
TRIO	0.00394	0.24509	7.17	0.506	A_33_P3415500	ENST00000344204	18538	14527	ens|ENST00000344204|gb|AK131423|gb|AB115332|thc|NP830462	ens|triple functional domain (PTPRF interacting) [Source:HGNC Symbol;Acc:12303] [ENST00000344204]
TSHZ3	0.000127	0.05011	7.7	0.727	A_23_P361014	NM_020856	18557	14552	ref|NM_020856|ens|ENST00000240587|gb|AL136805|gb|CR626691	ref|Homo sapiens teashirt zinc finger homeobox 3 (TSHZ3), mRNA [NM_020856]
TSPAN14	0.00383	0.24165	8.57	0.416	A_24_P135483	NM_030927	4107	3455	ref|NM_030927|ref|NM_001128309|ens|ENST00000372160|ens|ENST00000429989	ref|Homo sapiens tetraspanin 14 (TSPAN14), transcript variant 1, mRNA [NM_030927]
TTTY13	0.00382	0.2415	6.41	-0.424	A_23_P11397	NR_001537	12035	3417	ref|NR_001537|gb|AF332242|ref|XM_002346350|ref|XM_002348243	ref|Homo sapiens testis-specific transcript, Y-linked 13 (non-protein coding) (TTTY13), non-coding RNA [NR_001537]
TUBB4	0.002	0.17608	6.06	0.487	A_23_P113656	NM_006087	42727	32609	ref|NM_006087|gb|AK095202|ens|ENST00000264071|gb|AK075307	ref|Homo sapiens tubulin, beta 4 (TUBB4), mRNA [NM_006087]
TXLNB	0.00334	0.23025	6.36	-0.542	A_23_P434398	NM_153235	22500	17564	ref|NM_153235|ens|ENST00000358430|gb|AL831988|gb|AL834248	ref|Homo sapiens taxilin beta (TXLNB), mRNA [NM_153235]
UBL5	0.000413	0.07751	14.98	-0.613	A_23_P78563	NM_024292	31281	24047	ref|NM_024292|ref|NM_001048241|ens|ENST00000358666|ens|ENST00000393848	ref|Homo sapiens ubiquitin-like 5 (UBL5), transcript variant 1, mRNA [NM_024292]
UGGT2	0.00128	0.13747	11.8	-0.501	A_23_P204980	NM_020121	33236	25454	ref|NM_020121|ens|ENST00000376747|gb|AF227906|gb|AL133051	ref|Homo sapiens UDP-glucose glycoprotein glucosyltransferase 2 (UGGT2), mRNA [NM_020121]
VASH1	0.00134	0.14098	10.95	0.488	A_23_P77000	NM_014909	7675	6345	ref|NM_014909|ens|ENST00000167106|gb|AB028959|gb|AL832588	ref|Homo sapiens vasohibin 1 (VASH1), mRNA [NM_014909]
VCAN	0.00391	0.24396	6.06	0.472	A_23_P144959	NM_004385	40098	30627	ref|NM_004385|ref|NM_001164097|ref|NM_001164098|ref|NM_001126336	ref|Homo sapiens versican (VCAN), transcript variant 1, mRNA [NM_004385]
VDR	0.000156	0.05638	10.66	0.67	A_23_P162589	NM_001017535	6109	501	ref|NM_001017535|ref|NM_000376|ens|ENST00000229022|ens|ENST00000395324	ref|Homo sapiens vitamin D (1,25- dihydroxyvitamin D3) receptor (VDR), transcript variant 2, mRNA [NM_001017535]
VDR	0.00018	0.06098	10.75	0.625	A_23_P162589	NM_001017535	8045	501	ref|NM_001017535|ref|NM_000376|ens|ENST00000229022|ens|ENST00000395324	ref|Homo sapiens vitamin D (1,25- dihydroxyvitamin D3) receptor (VDR), transcript variant 2, mRNA [NM_001017535]
VDR	0.000224	0.0637	10.7	0.654	A_23_P162589	NM_001017535	42798	501	ref|NM_001017535|ref|NM_000376|ens|ENST00000229022|ens|ENST00000395324	ref|Homo sapiens vitamin D (1,25- dihydroxyvitamin D3) receptor (VDR), transcript variant 2, mRNA [NM_001017535]
VDR	0.000299	0.07226	10.63	0.62	A_23_P162589	NM_001017535	40732	501	ref|NM_001017535|ref|NM_000376|ens|ENST00000229022|ens|ENST00000395324	ref|Homo sapiens vitamin D (1,25- dihydroxyvitamin D3) receptor (VDR), transcript variant 2, mRNA [NM_001017535]
VDR	0.00166	0.15944	10.46	0.545	A_23_P162589	NM_001017535	577	501	ref|NM_001017535|ref|NM_000376|ens|ENST00000229022|ens|ENST00000395324	ref|Homo sapiens vitamin D (1,25- dihydroxyvitamin D3) receptor (VDR), transcript variant 2, mRNA [NM_001017535]
VDR	0.00177	0.16665	10.81	0.464	A_23_P162589	NM_001017535	38642	501	ref|NM_001017535|ref|NM_000376|ens|ENST00000229022|ens|ENST00000395324	ref|Homo sapiens vitamin D (1,25- dihydroxyvitamin D3) receptor (VDR), transcript variant 2, mRNA [NM_001017535]
VDR	0.00197	0.17484	10.86	0.465	A_23_P162589	NM_001017535	17333	501	ref|NM_001017535|ref|NM_000376|ens|ENST00000229022|ens|ENST00000395324	ref|Homo sapiens vitamin D (1,25- dihydroxyvitamin D3) receptor (VDR), transcript variant 2, mRNA [NM_001017535]
VDR	0.00278	0.21234	10.84	0.439	A_23_P162589	NM_001017535	38736	501	ref|NM_001017535|ref|NM_000376|ens|ENST00000229022|ens|ENST00000395324	ref|Homo sapiens vitamin D (1,25- dihydroxyvitamin D3) receptor (VDR), transcript variant 2, mRNA [NM_001017535]
VDR	0.00286	0.21515	11.05	0.429	A_23_P162589	NM_001017535	15359	501	ref|NM_001017535|ref|NM_000376|ens|ENST00000229022|ens|ENST00000395324	ref|Homo sapiens vitamin D (1,25- dihydroxyvitamin D3) receptor (VDR), transcript variant 2, mRNA [NM_001017535]
VWA1	4.63e-06	0.00545	7.92	-1.01	A_33_P3395743	NM_022834	37741	28912	ref|NM_022834|ref|NM_199121|ens|ENST00000339380|ens|ENST00000404702	ref|Homo sapiens von Willebrand factor A domain containing 1 (VWA1), transcript variant 1, mRNA [NM_022834]
WFDC1	0.000136	0.05204	7.11	-0.64	A_23_P106617	NM_021197	27089	4643	ref|NM_021197|ens|ENST00000219454|gb|CR604862|gb|CR610530	ref|Homo sapiens WAP four-disulfide core domain 1 (WFDC1), mRNA [NM_021197]
WFDC1	0.000202	0.0637	7.08	-0.627	A_23_P106617	NM_021197	31398	4643	ref|NM_021197|ens|ENST00000219454|gb|CR604862|gb|CR610530	ref|Homo sapiens WAP four-disulfide core domain 1 (WFDC1), mRNA [NM_021197]
WFDC1	0.000211	0.0637	7.06	-0.666	A_23_P106617	NM_021197	28179	4643	ref|NM_021197|ens|ENST00000219454|gb|CR604862|gb|CR610530	ref|Homo sapiens WAP four-disulfide core domain 1 (WFDC1), mRNA [NM_021197]
WFDC1	0.000427	0.07834	6.97	-0.727	A_23_P106617	NM_021197	19877	4643	ref|NM_021197|ens|ENST00000219454|gb|CR604862|gb|CR610530	ref|Homo sapiens WAP four-disulfide core domain 1 (WFDC1), mRNA [NM_021197]
WFDC1	0.000462	0.08247	7.06	-0.611	A_23_P106617	NM_021197	20489	4643	ref|NM_021197|ens|ENST00000219454|gb|CR604862|gb|CR610530	ref|Homo sapiens WAP four-disulfide core domain 1 (WFDC1), mRNA [NM_021197]
WFDC1	0.00143	0.14539	6.94	-0.51	A_23_P106617	NM_021197	31198	4643	ref|NM_021197|ens|ENST00000219454|gb|CR604862|gb|CR610530	ref|Homo sapiens WAP four-disulfide core domain 1 (WFDC1), mRNA [NM_021197]
WFDC1	0.0015	0.15119	6.95	-0.574	A_23_P106617	NM_021197	34672	4643	ref|NM_021197|ens|ENST00000219454|gb|CR604862|gb|CR610530	ref|Homo sapiens WAP four-disulfide core domain 1 (WFDC1), mRNA [NM_021197]
WFDC1	0.00163	0.1578	7.12	-0.61	A_23_P106617	NM_021197	16688	4643	ref|NM_021197|ens|ENST00000219454|gb|CR604862|gb|CR610530	ref|Homo sapiens WAP four-disulfide core domain 1 (WFDC1), mRNA [NM_021197]
WFDC1	0.00229	0.18848	6.76	-0.534	A_23_P106617	NM_021197	5585	4643	ref|NM_021197|ens|ENST00000219454|gb|CR604862|gb|CR610530	ref|Homo sapiens WAP four-disulfide core domain 1 (WFDC1), mRNA [NM_021197]
WFDC1	0.00374	0.24074	7.01	-0.459	A_23_P106617	NM_021197	20818	4643	ref|NM_021197|ens|ENST00000219454|gb|CR604862|gb|CR610530	ref|Homo sapiens WAP four-disulfide core domain 1 (WFDC1), mRNA [NM_021197]
WNK1	0.000503	0.08493	11.74	-0.548	A_24_P769359	NM_018979	35305	27044	ref|NM_018979|ens|ENST00000315939|ens|ENST00000252477|ens|ENST00000340908	ref|Homo sapiens WNK lysine deficient protein kinase 1 (WNK1), mRNA [NM_018979]
XBP1	0.00429	0.25423	12.54	-0.405	A_23_P120845	NM_005080	45089	3220	ref|NM_005080|ref|NM_001079539|gb|CR615221|gb|CR606064	ref|Homo sapiens X-box binding protein 1 (XBP1), transcript variant 1, mRNA [NM_005080]
ZDHHC22	0.00458	0.26031	6.21	0.471	A_23_P355447	NM_174976	15517	12316	ref|NM_174976|ens|ENST00000319374|gb|AK095612|gb|BC035881	ref|Homo sapiens zinc finger, DHHC-type containing 22 (ZDHHC22), mRNA [NM_174976]
ZFP36L2	0.000904	0.11628	12.73	0.553	A_23_P101960	NM_006887	5694	1006	ref|NM_006887|ens|ENST00000282388|gb|BC005010|gb|BM979687	ref|Homo sapiens zinc finger protein 36, C3H type-like 2 (ZFP36L2), mRNA [NM_006887]
ZFP36L2	0.00212	0.17945	12.79	0.475	A_23_P101960	NM_006887	1317	1006	ref|NM_006887|ens|ENST00000282388|gb|BC005010|gb|BM979687	ref|Homo sapiens zinc finger protein 36, C3H type-like 2 (ZFP36L2), mRNA [NM_006887]
ZFP36L2	0.00278	0.21234	12.87	0.461	A_23_P101960	NM_006887	43921	1006	ref|NM_006887|ens|ENST00000282388|gb|BC005010|gb|BM979687	ref|Homo sapiens zinc finger protein 36, C3H type-like 2 (ZFP36L2), mRNA [NM_006887]
ZFP36L2	0.00432	0.25458	12.84	0.426	A_23_P101960	NM_006887	44271	1006	ref|NM_006887|ens|ENST00000282388|gb|BC005010|gb|BM979687	ref|Homo sapiens zinc finger protein 36, C3H type-like 2 (ZFP36L2), mRNA [NM_006887]
ZNF302	0.00441	0.25608	8.68	-0.422	A_23_P209032	NM_018443	9521	7759	ref|NM_018443|ref|NM_001012320|gb|AK131278|gb|AF326206	ref|Homo sapiens zinc finger protein 302 (ZNF302), transcript variant 1, mRNA [NM_018443]
ZNF521	5.43e-05	0.03071	11.22	-0.729	A_23_P159027	NM_015461	10756	8738	ref|NM_015461|ens|ENST00000361524|gb|AK027354|gb|AK074046	ref|Homo sapiens zinc finger protein 521 (ZNF521), mRNA [NM_015461]
ZNF521	0.000351	0.07517	9.34	-0.708	A_33_P3219398	NM_015461	31212	23945	ref|NM_015461|gb|AK293067|gb|BC032869|gb|BC143727	ref|Homo sapiens zinc finger protein 521 (ZNF521), mRNA [NM_015461]
ZNF99	0.00303	0.21921	8.6	-0.456	A_24_P358619	NM_001080409	18515	14495	ref|NM_001080409|ens|ENST00000397104	ref|Homo sapiens zinc finger protein 99 (ZNF99), mRNA [NM_001080409]
A_24_P153324	0.000373	0.07627	13.6	-0.575	A_24_P153324	A_24_P153324	32200	24766		Unknown
A_24_P307384	0.00312	0.22375	8.44	-0.598	A_24_P307384	A_24_P307384	24228	18777		Unknown
A_24_P349387	0.00179	0.16665	15.68	-0.706	A_24_P349387	A_24_P349387	45155	34097		Unknown
A_24_P384200	0.00341	0.23063	8.67	-0.478	A_24_P384200	A_24_P384200	18844	14732		Unknown
A_24_P418536	0.00243	0.19459	10.44	-0.549	A_24_P418536	A_24_P418536	29332	22530		Unknown
A_24_P42014	0.00122	0.13408	17.02	-0.484	A_24_P42014	A_24_P42014	33733	25934		Unknown
A_24_P662366	0.00222	0.18456	8.61	-0.468	A_24_P662366	A_24_P662366	24155	18795		Unknown
A_33_P3213561	0.000399	0.07742	9.42	-0.715	A_33_P3213561	A_33_P3213561	34340	26347		Unknown
A_33_P3230676	0.000831	0.11097	5.47	0.554	A_33_P3230676	A_33_P3230676	38063	29147		Unknown
A_33_P3235184	0.00148	0.15014	10.81	-0.52	A_33_P3235184	A_33_P3235184	42956	32692		Unknown
A_33_P3249002	0.00499	0.27166	14.05	-0.441	A_33_P3249002	A_33_P3249002	20036	15657		Unknown
A_33_P3265260	0.00476	0.26525	5.41	-0.465	A_33_P3265260	A_33_P3265260	11726	9434		Unknown
A_33_P3284584	0.00117	0.13038	9.58	-0.649	A_33_P3284584	A_33_P3284584	636	451		Unknown
A_33_P3304081	0.00465	0.26141	9.32	-0.414	A_33_P3304081	A_33_P3304081	38613	29563		Unknown
A_33_P3331791	0.000971	0.12182	9.26	-0.5	A_33_P3331791	A_33_P3331791	24653	19154		Unknown
A_33_P3346526	0.000359	0.07517	6.03	-0.763	A_33_P3346526	A_33_P3346526	9436	7635		Unknown
A_33_P3359846	0.00155	0.15357	7.1	-0.692	A_33_P3359846	A_33_P3359846	26402	20481		Unknown
A_33_P3395403	0.00373	0.24074	6.96	0.539	A_33_P3395403	A_33_P3395403	2592	2174		Unknown
A_33_P3408665	0.00419	0.25271	12.4	-0.469	A_33_P3408665	A_33_P3408665	26810	20718		Unknown
A_33_P3410019	0.00479	0.26625	9.57	-0.413	A_33_P3410019	A_33_P3410019	17986	14084		Unknown
A_33_P3423845	0.00326	0.22849	8.75	-0.435	A_33_P3423845	A_33_P3423845	44607	33869		Unknown
