# Supplementary material for: RNAi-mediated silencing of MLL-AF9 reveals leukemia-associated downstream targets and processes
Source: Mol Cancer. 2014 Feb 11;13:27. doi: 10.1186/1476-4598-13-27 (PMC3924703; doi:10.1186/1476-4598-13-27)
Supplement: Additional file 2 — Gene set enrichment analysis (GSEA) results. (Sheet 1) GSEA of gene sets identified by Horton et al. [14] employing MLL-AF9 transduced primary human cells for the MLL-AF9 knockdown gene expression profile of this study. “Up” or “down” indicates gene sets comprising either up- or down-regulated genes after MLL-AF9 transfection of cord blood (neonatal) or bone marrow (adult) CD34+ cells by Horton et al. [14]. (Sheet 2) GSEA of gene ontology (GO) terms for the gene expression profile after MLL-AF9 knockdown in this study (false discovery rate < 0.05). [file 1476-4598-13-27-S2.xls]

## Sheet: Sheet 1
Associated with	Gene set name	NES	FDR q value	Gene set size
knockdown	Cord blood myeloid; down	2.28	< 0.001	735
knockdown	Cord blood lymphoid; down	2.12	< 0.001	677
control	Cord blood lymphoid; up	-2.03	< 0.001	515
control	Common (CB, BM); up	-1.78	0.0016	22
control	Cord blood myeloid; up	-1.66	0.0028	429
knockdown	Bone marrow myeloid; down	1.5	0.0094	432

## Sheet: Sheet 2
Associated with	Gene set name	NES	FDR q-value	Gene set size
control	STRUCTURAL_CONSTITUENT_OF_RIBOSOME	-2.3959	<0.001	80
control	RIBOSOME	-2.18068	0.00196923	39
control	RIBONUCLEOPROTEIN_COMPLEX	-2.1677	0.00231881	129
control	RNA_PROCESSING	-2.04104	0.0095775	153
control	MITOCHONDRIAL_RIBOSOME	-2.01665	0.0102553	22
control	MITOCHONDRIAL_MATRIX	-2.05973	0.0103013	46
control	RIBOSOMAL_SUBUNIT	-2.03221	0.0103032	20
control	RNA_BINDING	-2.04335	0.0103655	236
control	MITOCHONDRIAL_LUMEN	-2.05493	0.0105958	46
control	ORGANELLAR_RIBOSOME	-2.0196	0.010681	22
control	MITOCHONDRIAL_PART	-1.99428	0.0122618	139
control	DOUBLE_STRAND_BREAK_REPAIR	-2.06188	0.0126355	22
control	SPLICEOSOME	-1.979	0.0136282	44
control	PROTEIN_FOLDING	-1.9224	0.022731	55
control	RNA_SPLICING	-1.92383	0.0239769	82
control	TASTE_RECEPTOR_ACTIVITY	-1.90974	0.024492	15
knockdown	SODIUM_ION_TRANSPORT	2.1133	0.0245036	21
control	TRNA_METABOLIC_PROCESS	-1.92606	0.0246108	18
knockdown	ACTIVATION_OF_MAPK_ACTIVITY	2.05043	0.0252227	40
control	MACROMOLECULAR_COMPLEX_DISASSEMBLY	-1.89742	0.0259997	15
control	TRANSLATION_FACTOR_ACTIVITY_NUCLEIC_ACID_BINDING	-1.88403	0.0274322	36
control	TRANSLATION	-1.88454	0.0287171	174
control	PROTON_TRANSPORTING_TWO_SECTOR_ATPASE_COMPLEX	-1.87205	0.0301086	15
knockdown	POSITIVE_REGULATION_OF_MAP_KINASE_ACTIVITY	2.05958	0.0342921	46
knockdown	DEFENSE_RESPONSE	2.00462	0.0355192	261
control	TRANSLATION_REGULATOR_ACTIVITY	-1.85128	0.0360104	38
control	DNA_DIRECTED_RNA_POLYMERASEII_HOLOENZYME	-1.83544	0.0389568	66
control	THYROID_HORMONE_RECEPTOR_BINDING	-1.83727	0.039621	17
control	ORGANELLE_LUMEN	-1.82699	0.0407572	433
control	DNA_REPLICATION	-1.83814	0.0410404	101
control	RNA_POLYMERASE_ACTIVITY	-1.81658	0.0426002	16
control	DNA_REPAIR	-1.81838	0.0430261	123
control	HORMONE_RECEPTOR_BINDING	-1.81185	0.043674	29
knockdown	CALCIUM_ION_TRANSPORT	1.9664	0.0438015	27
