# Supplementary material for: RNAi-mediated silencing of MLL-AF9 reveals leukemia-associated downstream targets and processes
Source: Mol Cancer. 2014 Feb 11;13:27. doi: 10.1186/1476-4598-13-27 (PMC3924703; doi:10.1186/1476-4598-13-27)
Supplement: Additional file 4 — Results of gene ontology analyses performed via DAVID software. Terms were regarded as significantly enriched if fold enrichment was ≥ 1.5 and p value ≤ 0.1. (Sheet 1) Significantly enriched annotation terms which were regarded as potentially relevant in this biological setting. Terms were identified via DAVID analysis of our gene expression profile after MLL-AF9 knockdown. Table includes the differentially expressed genes of each term. (Sheet 2) All significantly enriched functional gene ontology terms identified for our gene expression profile after MLL-AF9 knockdown. (Sheet 3) Significantly enriched functional gene ontology terms for direct MLL-AF9 targets identified in a mouse model by Bernt et al. [13]. [file 1476-4598-13-27-S4.xls]

## Sheet: Sheet 1
Category	Term	Term	PValue	Fold Enrichment	Gene Name
GOTERM_BP_FAT	GO:0006275	regulation of DNA replication	0.0315765	4.164	POT1
GOTERM_BP_FAT	GO:0006275	regulation of DNA replication	0.0315765	4.164	MAPK15
GOTERM_BP_FAT	GO:0006275	regulation of DNA replication	0.0315765	4.164	STRA8
GOTERM_BP_FAT	GO:0006275	regulation of DNA replication	0.0315765	4.164	CALR
GOTERM_BP_FAT	GO:0006275	regulation of DNA replication	0.0315765	4.164	NPM2
GOTERM_BP_FAT	GO:0043065	positive regulation of apoptosis	0.0395512	1.80117	SOX4
GOTERM_BP_FAT	GO:0043065	positive regulation of apoptosis	0.0395512	1.80117	PDCD5
GOTERM_BP_FAT	GO:0043065	positive regulation of apoptosis	0.0395512	1.80117	VDR
GOTERM_BP_FAT	GO:0043065	positive regulation of apoptosis	0.0395512	1.80117	GAL
GOTERM_BP_FAT	GO:0043065	positive regulation of apoptosis	0.0395512	1.80117	DUSP1
GOTERM_BP_FAT	GO:0043065	positive regulation of apoptosis	0.0395512	1.80117	A_24_P307384
GOTERM_BP_FAT	GO:0043065	positive regulation of apoptosis	0.0395512	1.80117	PRKCE
GOTERM_BP_FAT	GO:0043065	positive regulation of apoptosis	0.0395512	1.80117	NOTCH2
GOTERM_BP_FAT	GO:0043065	positive regulation of apoptosis	0.0395512	1.80117	TRIO
GOTERM_BP_FAT	GO:0043065	positive regulation of apoptosis	0.0395512	1.80117	CEBPB
GOTERM_BP_FAT	GO:0043065	positive regulation of apoptosis	0.0395512	1.80117	LCK
GOTERM_BP_FAT	GO:0043065	positive regulation of apoptosis	0.0395512	1.80117	LOC442308
GOTERM_BP_FAT	GO:0043065	positive regulation of apoptosis	0.0395512	1.80117	HIPK2
GOTERM_BP_FAT	GO:0043065	positive regulation of apoptosis	0.0395512	1.80117	TGFBR1
GOTERM_BP_FAT	GO:0043065	positive regulation of apoptosis	0.0395512	1.80117	CRADD
GOTERM_BP_FAT	GO:0043066	negative regulation of apoptosis	0.00143554	2.47958	CCL2
GOTERM_BP_FAT	GO:0043066	negative regulation of apoptosis	0.00143554	2.47958	SOCS2
GOTERM_BP_FAT	GO:0043066	negative regulation of apoptosis	0.00143554	2.47958	SOX4
GOTERM_BP_FAT	GO:0043066	negative regulation of apoptosis	0.00143554	2.47958	SERPINB2
GOTERM_BP_FAT	GO:0043066	negative regulation of apoptosis	0.00143554	2.47958	CD74
GOTERM_BP_FAT	GO:0043066	negative regulation of apoptosis	0.00143554	2.47958	SGMS1
GOTERM_BP_FAT	GO:0043066	negative regulation of apoptosis	0.00143554	2.47958	PRLR
GOTERM_BP_FAT	GO:0043066	negative regulation of apoptosis	0.00143554	2.47958	DLX1
GOTERM_BP_FAT	GO:0043066	negative regulation of apoptosis	0.00143554	2.47958	NAIP
GOTERM_BP_FAT	GO:0043066	negative regulation of apoptosis	0.00143554	2.47958	MEF2C
GOTERM_BP_FAT	GO:0043066	negative regulation of apoptosis	0.00143554	2.47958	A_24_P307384
GOTERM_BP_FAT	GO:0043066	negative regulation of apoptosis	0.00143554	2.47958	NOTCH2
GOTERM_BP_FAT	GO:0043066	negative regulation of apoptosis	0.00143554	2.47958	CEBPB
GOTERM_BP_FAT	GO:0043066	negative regulation of apoptosis	0.00143554	2.47958	SOCS3
GOTERM_BP_FAT	GO:0043066	negative regulation of apoptosis	0.00143554	2.47958	HIPK2
GOTERM_BP_FAT	GO:0043066	negative regulation of apoptosis	0.00143554	2.47958	TGFBR1
GOTERM_BP_FAT	GO:0043066	negative regulation of apoptosis	0.00143554	2.47958	PTCRA
GOTERM_MF_FAT	GO:0004697	protein kinase C activity	0.00305521	13.2142	PRKCE
GOTERM_MF_FAT	GO:0004697	protein kinase C activity	0.00305521	13.2142	PRKD3
GOTERM_MF_FAT	GO:0004697	protein kinase C activity	0.00305521	13.2142	PRKCQ
GOTERM_MF_FAT	GO:0004697	protein kinase C activity	0.00305521	13.2142	PRKCH
GOTERM_BP_FAT	GO:0009611	response to wounding	4.06552e-06	2.72781	CCL2
GOTERM_BP_FAT	GO:0009611	response to wounding	4.06552e-06	2.72781	CD14
GOTERM_BP_FAT	GO:0009611	response to wounding	4.06552e-06	2.72781	DRD5
GOTERM_BP_FAT	GO:0009611	response to wounding	4.06552e-06	2.72781	FOS
GOTERM_BP_FAT	GO:0009611	response to wounding	4.06552e-06	2.72781	S100A12
GOTERM_BP_FAT	GO:0009611	response to wounding	4.06552e-06	2.72781	CIITA
GOTERM_BP_FAT	GO:0009611	response to wounding	4.06552e-06	2.72781	SERPINB2
GOTERM_BP_FAT	GO:0009611	response to wounding	4.06552e-06	2.72781	ALOX5
GOTERM_BP_FAT	GO:0009611	response to wounding	4.06552e-06	2.72781	SGMS1
GOTERM_BP_FAT	GO:0009611	response to wounding	4.06552e-06	2.72781	PTAFR
GOTERM_BP_FAT	GO:0009611	response to wounding	4.06552e-06	2.72781	IL8
GOTERM_BP_FAT	GO:0009611	response to wounding	4.06552e-06	2.72781	ENTPD1
GOTERM_BP_FAT	GO:0009611	response to wounding	4.06552e-06	2.72781	NINJ2
GOTERM_BP_FAT	GO:0009611	response to wounding	4.06552e-06	2.72781	C2
GOTERM_BP_FAT	GO:0009611	response to wounding	4.06552e-06	2.72781	GAL
GOTERM_BP_FAT	GO:0009611	response to wounding	4.06552e-06	2.72781	CD36
GOTERM_BP_FAT	GO:0009611	response to wounding	4.06552e-06	2.72781	MYH10
GOTERM_BP_FAT	GO:0009611	response to wounding	4.06552e-06	2.72781	ITGAL
GOTERM_BP_FAT	GO:0009611	response to wounding	4.06552e-06	2.72781	NOTCH2
GOTERM_BP_FAT	GO:0009611	response to wounding	4.06552e-06	2.72781	CEBPB
GOTERM_BP_FAT	GO:0009611	response to wounding	4.06552e-06	2.72781	CXCR4
GOTERM_BP_FAT	GO:0009611	response to wounding	4.06552e-06	2.72781	GSN
GOTERM_BP_FAT	GO:0009611	response to wounding	4.06552e-06	2.72781	VCAN
GOTERM_BP_FAT	GO:0009611	response to wounding	4.06552e-06	2.72781	TNFRSF1A
GOTERM_BP_FAT	GO:0009611	response to wounding	4.06552e-06	2.72781	LAMB2
GOTERM_BP_FAT	GO:0009611	response to wounding	4.06552e-06	2.72781	PRKCQ
GOTERM_BP_FAT	GO:0009611	response to wounding	4.06552e-06	2.72781	CD40
GOTERM_BP_FAT	GO:0009611	response to wounding	4.06552e-06	2.72781	CCR2
GOTERM_BP_FAT	GO:0007259	JAK-STAT cascade	0.000866302	7.94363	CCL2
GOTERM_BP_FAT	GO:0007259	JAK-STAT cascade	0.000866302	7.94363	SOCS2
GOTERM_BP_FAT	GO:0007259	JAK-STAT cascade	0.000866302	7.94363	PRLR
GOTERM_BP_FAT	GO:0007259	JAK-STAT cascade	0.000866302	7.94363	SOCS3
GOTERM_BP_FAT	GO:0007259	JAK-STAT cascade	0.000866302	7.94363	IFNAR2
GOTERM_BP_FAT	GO:0007259	JAK-STAT cascade	0.000866302	7.94363	CCR2
GOTERM_MF_FAT	GO:0019955	cytokine binding	1.1826e-05	5.45542	CD74
GOTERM_MF_FAT	GO:0019955	cytokine binding	1.1826e-05	5.45542	PRLR
GOTERM_MF_FAT	GO:0019955	cytokine binding	1.1826e-05	5.45542	CD36
GOTERM_MF_FAT	GO:0019955	cytokine binding	1.1826e-05	5.45542	CXCR3
GOTERM_MF_FAT	GO:0019955	cytokine binding	1.1826e-05	5.45542	IL10RA
GOTERM_MF_FAT	GO:0019955	cytokine binding	1.1826e-05	5.45542	CXCR4
GOTERM_MF_FAT	GO:0019955	cytokine binding	1.1826e-05	5.45542	IFNAR2
GOTERM_MF_FAT	GO:0019955	cytokine binding	1.1826e-05	5.45542	ELANE
GOTERM_MF_FAT	GO:0019955	cytokine binding	1.1826e-05	5.45542	TNFRSF1A
GOTERM_MF_FAT	GO:0019955	cytokine binding	1.1826e-05	5.45542	TGFBR1
GOTERM_MF_FAT	GO:0019955	cytokine binding	1.1826e-05	5.45542	IL12RB2
GOTERM_MF_FAT	GO:0019955	cytokine binding	1.1826e-05	5.45542	CCR2
KEGG_PATHWAY	hsa04612	Antigen processing and presentation	1.87248e-13	9.86471	HLA-DPA1
KEGG_PATHWAY	hsa04612	Antigen processing and presentation	1.87248e-13	9.86471	HLA-DPB1
KEGG_PATHWAY	hsa04612	Antigen processing and presentation	1.87248e-13	9.86471	HLA-DMB
KEGG_PATHWAY	hsa04612	Antigen processing and presentation	1.87248e-13	9.86471	HLA-DQA1
KEGG_PATHWAY	hsa04612	Antigen processing and presentation	1.87248e-13	9.86471	HLA-DQB1
KEGG_PATHWAY	hsa04612	Antigen processing and presentation	1.87248e-13	9.86471	IFI30
KEGG_PATHWAY	hsa04612	Antigen processing and presentation	1.87248e-13	9.86471	HLA-DRA
KEGG_PATHWAY	hsa04612	Antigen processing and presentation	1.87248e-13	9.86471	CIITA
KEGG_PATHWAY	hsa04612	Antigen processing and presentation	1.87248e-13	9.86471	CD74
KEGG_PATHWAY	hsa04612	Antigen processing and presentation	1.87248e-13	9.86471	HLA-DRB1
KEGG_PATHWAY	hsa04612	Antigen processing and presentation	1.87248e-13	9.86471	HLA-B
KEGG_PATHWAY	hsa04612	Antigen processing and presentation	1.87248e-13	9.86471	HLA-DMA
KEGG_PATHWAY	hsa04612	Antigen processing and presentation	1.87248e-13	9.86471	HLA-DRB5
KEGG_PATHWAY	hsa04612	Antigen processing and presentation	1.87248e-13	9.86471	HLA-DQA2
KEGG_PATHWAY	hsa04612	Antigen processing and presentation	1.87248e-13	9.86471	HLA-DRB3
KEGG_PATHWAY	hsa04612	Antigen processing and presentation	1.87248e-13	9.86471	HLA-F
KEGG_PATHWAY	hsa04612	Antigen processing and presentation	1.87248e-13	9.86471	CALR
KEGG_PATHWAY	hsa04612	Antigen processing and presentation	1.87248e-13	9.86471	B2M
KEGG_PATHWAY	hsa04612	Antigen processing and presentation	1.87248e-13	9.86471	RFX5
GOTERM_BP_FAT	GO:0002504	antigen processing and presentation of peptide or polysaccharide antigen via MHC class II	5.11824e-13	20.3405	HLA-DPA1
GOTERM_BP_FAT	GO:0002504	antigen processing and presentation of peptide or polysaccharide antigen via MHC class II	5.11824e-13	20.3405	HLA-DPB1
GOTERM_BP_FAT	GO:0002504	antigen processing and presentation of peptide or polysaccharide antigen via MHC class II	5.11824e-13	20.3405	HLA-DMB
GOTERM_BP_FAT	GO:0002504	antigen processing and presentation of peptide or polysaccharide antigen via MHC class II	5.11824e-13	20.3405	HLA-DQA1
GOTERM_BP_FAT	GO:0002504	antigen processing and presentation of peptide or polysaccharide antigen via MHC class II	5.11824e-13	20.3405	HLA-DQB1
GOTERM_BP_FAT	GO:0002504	antigen processing and presentation of peptide or polysaccharide antigen via MHC class II	5.11824e-13	20.3405	IFI30
GOTERM_BP_FAT	GO:0002504	antigen processing and presentation of peptide or polysaccharide antigen via MHC class II	5.11824e-13	20.3405	HLA-DRA
GOTERM_BP_FAT	GO:0002504	antigen processing and presentation of peptide or polysaccharide antigen via MHC class II	5.11824e-13	20.3405	CD74
GOTERM_BP_FAT	GO:0002504	antigen processing and presentation of peptide or polysaccharide antigen via MHC class II	5.11824e-13	20.3405	HLA-DRB1
GOTERM_BP_FAT	GO:0002504	antigen processing and presentation of peptide or polysaccharide antigen via MHC class II	5.11824e-13	20.3405	HLA-DMA
GOTERM_BP_FAT	GO:0002504	antigen processing and presentation of peptide or polysaccharide antigen via MHC class II	5.11824e-13	20.3405	HLA-DRB5
GOTERM_BP_FAT	GO:0002504	antigen processing and presentation of peptide or polysaccharide antigen via MHC class II	5.11824e-13	20.3405	HLA-DQA2
GOTERM_BP_FAT	GO:0002504	antigen processing and presentation of peptide or polysaccharide antigen via MHC class II	5.11824e-13	20.3405	HLA-DRB3
GOTERM_BP_FAT	GO:0002684	positive regulation of immune system process	0.00228485	2.82032	FCER2
GOTERM_BP_FAT	GO:0002684	positive regulation of immune system process	0.00228485	2.82032	HLA-DRA
GOTERM_BP_FAT	GO:0002684	positive regulation of immune system process	0.00228485	2.82032	CD74
GOTERM_BP_FAT	GO:0002684	positive regulation of immune system process	0.00228485	2.82032	HLA-DMA
GOTERM_BP_FAT	GO:0002684	positive regulation of immune system process	0.00228485	2.82032	C2
GOTERM_BP_FAT	GO:0002684	positive regulation of immune system process	0.00228485	2.82032	A_24_P307384
GOTERM_BP_FAT	GO:0002684	positive regulation of immune system process	0.00228485	2.82032	SASH3
GOTERM_BP_FAT	GO:0002684	positive regulation of immune system process	0.00228485	2.82032	AQP3
GOTERM_BP_FAT	GO:0002684	positive regulation of immune system process	0.00228485	2.82032	LCK
GOTERM_BP_FAT	GO:0002684	positive regulation of immune system process	0.00228485	2.82032	B2M
GOTERM_BP_FAT	GO:0002684	positive regulation of immune system process	0.00228485	2.82032	PRKCQ
GOTERM_BP_FAT	GO:0002684	positive regulation of immune system process	0.00228485	2.82032	CORO1A
GOTERM_BP_FAT	GO:0002684	positive regulation of immune system process	0.00228485	2.82032	CD40
GOTERM_BP_FAT	GO:0006952	defense response	2.83251e-06	2.60267	CCL2
GOTERM_BP_FAT	GO:0006952	defense response	2.83251e-06	2.60267	DEFA3
GOTERM_BP_FAT	GO:0006952	defense response	2.83251e-06	2.60267	CD14
GOTERM_BP_FAT	GO:0006952	defense response	2.83251e-06	2.60267	FOS
GOTERM_BP_FAT	GO:0006952	defense response	2.83251e-06	2.60267	HLA-DRA
GOTERM_BP_FAT	GO:0006952	defense response	2.83251e-06	2.60267	S100A12
GOTERM_BP_FAT	GO:0006952	defense response	2.83251e-06	2.60267	CIITA
GOTERM_BP_FAT	GO:0006952	defense response	2.83251e-06	2.60267	HCP5
GOTERM_BP_FAT	GO:0006952	defense response	2.83251e-06	2.60267	CD74
GOTERM_BP_FAT	GO:0006952	defense response	2.83251e-06	2.60267	ALOX5
GOTERM_BP_FAT	GO:0006952	defense response	2.83251e-06	2.60267	SGMS1
GOTERM_BP_FAT	GO:0006952	defense response	2.83251e-06	2.60267	PTAFR
GOTERM_BP_FAT	GO:0006952	defense response	2.83251e-06	2.60267	LILRB3
GOTERM_BP_FAT	GO:0006952	defense response	2.83251e-06	2.60267	IL8
GOTERM_BP_FAT	GO:0006952	defense response	2.83251e-06	2.60267	HLA-B
GOTERM_BP_FAT	GO:0006952	defense response	2.83251e-06	2.60267	FGR
GOTERM_BP_FAT	GO:0006952	defense response	2.83251e-06	2.60267	NCF2
GOTERM_BP_FAT	GO:0006952	defense response	2.83251e-06	2.60267	C2
GOTERM_BP_FAT	GO:0006952	defense response	2.83251e-06	2.60267	GAL
GOTERM_BP_FAT	GO:0006952	defense response	2.83251e-06	2.60267	ITGAL
GOTERM_BP_FAT	GO:0006952	defense response	2.83251e-06	2.60267	CEBPB
GOTERM_BP_FAT	GO:0006952	defense response	2.83251e-06	2.60267	LOC442308
GOTERM_BP_FAT	GO:0006952	defense response	2.83251e-06	2.60267	CXCR4
GOTERM_BP_FAT	GO:0006952	defense response	2.83251e-06	2.60267	TNFRSF1A
GOTERM_BP_FAT	GO:0006952	defense response	2.83251e-06	2.60267	MNDA
GOTERM_BP_FAT	GO:0006952	defense response	2.83251e-06	2.60267	CORO1A
GOTERM_BP_FAT	GO:0006952	defense response	2.83251e-06	2.60267	CTSG
GOTERM_BP_FAT	GO:0006952	defense response	2.83251e-06	2.60267	LSP1
GOTERM_BP_FAT	GO:0006952	defense response	2.83251e-06	2.60267	CD40
GOTERM_BP_FAT	GO:0006952	defense response	2.83251e-06	2.60267	DEFA4
GOTERM_BP_FAT	GO:0006952	defense response	2.83251e-06	2.60267	CCR2
GOTERM_BP_FAT	GO:0006909	phagocytosis	0.000302858	7.5299	CD14
GOTERM_BP_FAT	GO:0006909	phagocytosis	0.000302858	7.5299	MERTK
GOTERM_BP_FAT	GO:0006909	phagocytosis	0.000302858	7.5299	ICAM5
GOTERM_BP_FAT	GO:0006909	phagocytosis	0.000302858	7.5299	CD36
GOTERM_BP_FAT	GO:0006909	phagocytosis	0.000302858	7.5299	ELANE
GOTERM_BP_FAT	GO:0006909	phagocytosis	0.000302858	7.5299	LRP1
GOTERM_BP_FAT	GO:0006909	phagocytosis	0.000302858	7.5299	CORO1A
GOTERM_BP_FAT	GO:0006897	endocytosis	0.00366799	2.81638	CD14
GOTERM_BP_FAT	GO:0006897	endocytosis	0.00366799	2.81638	MERTK
GOTERM_BP_FAT	GO:0006897	endocytosis	0.00366799	2.81638	CD209
GOTERM_BP_FAT	GO:0006897	endocytosis	0.00366799	2.81638	MSR1
GOTERM_BP_FAT	GO:0006897	endocytosis	0.00366799	2.81638	ICAM5
GOTERM_BP_FAT	GO:0006897	endocytosis	0.00366799	2.81638	CD36
GOTERM_BP_FAT	GO:0006897	endocytosis	0.00366799	2.81638	SORL1
GOTERM_BP_FAT	GO:0006897	endocytosis	0.00366799	2.81638	MYO6
GOTERM_BP_FAT	GO:0006897	endocytosis	0.00366799	2.81638	ELANE
GOTERM_BP_FAT	GO:0006897	endocytosis	0.00366799	2.81638	PACSIN1
GOTERM_BP_FAT	GO:0006897	endocytosis	0.00366799	2.81638	LRP1
GOTERM_BP_FAT	GO:0006897	endocytosis	0.00366799	2.81638	CORO1A
GOTERM_BP_FAT	GO:0009617	response to bacterium	0.000370195	3.47791	CCL2
GOTERM_BP_FAT	GO:0009617	response to bacterium	0.000370195	3.47791	DEFA3
GOTERM_BP_FAT	GO:0009617	response to bacterium	0.000370195	3.47791	CD14
GOTERM_BP_FAT	GO:0009617	response to bacterium	0.000370195	3.47791	FOS
GOTERM_BP_FAT	GO:0009617	response to bacterium	0.000370195	3.47791	S100A12
GOTERM_BP_FAT	GO:0009617	response to bacterium	0.000370195	3.47791	PTAFR
GOTERM_BP_FAT	GO:0009617	response to bacterium	0.000370195	3.47791	FGR
GOTERM_BP_FAT	GO:0009617	response to bacterium	0.000370195	3.47791	SOCS3
GOTERM_BP_FAT	GO:0009617	response to bacterium	0.000370195	3.47791	B2M
GOTERM_BP_FAT	GO:0009617	response to bacterium	0.000370195	3.47791	TNFRSF1A
GOTERM_BP_FAT	GO:0009617	response to bacterium	0.000370195	3.47791	IL12RB2
GOTERM_BP_FAT	GO:0009617	response to bacterium	0.000370195	3.47791	CTSG
GOTERM_BP_FAT	GO:0009617	response to bacterium	0.000370195	3.47791	DEFA4
GOTERM_BP_FAT	GO:0030595	leukocyte chemotaxis	0.0340636	5.58201	CCL2
GOTERM_BP_FAT	GO:0030595	leukocyte chemotaxis	0.0340636	5.58201	IL8
GOTERM_BP_FAT	GO:0030595	leukocyte chemotaxis	0.0340636	5.58201	IL16
GOTERM_BP_FAT	GO:0030595	leukocyte chemotaxis	0.0340636	5.58201	CORO1A
GOTERM_BP_FAT	GO:0010885	regulation of cholesterol storage	0.00104445	18.7759	LPL
GOTERM_BP_FAT	GO:0010885	regulation of cholesterol storage	0.00104445	18.7759	MSR1
GOTERM_BP_FAT	GO:0010885	regulation of cholesterol storage	0.00104445	18.7759	CD36
GOTERM_BP_FAT	GO:0010885	regulation of cholesterol storage	0.00104445	18.7759	NR1H3
GOTERM_CC_FAT	GO:0015629	actin cytoskeleton	0.00540998	2.53163	SYNPO2
GOTERM_CC_FAT	GO:0015629	actin cytoskeleton	0.00540998	2.53163	CGNL1
GOTERM_CC_FAT	GO:0015629	actin cytoskeleton	0.00540998	2.53163	FSCN1
GOTERM_CC_FAT	GO:0015629	actin cytoskeleton	0.00540998	2.53163	SYNPO
GOTERM_CC_FAT	GO:0015629	actin cytoskeleton	0.00540998	2.53163	LASP1
GOTERM_CC_FAT	GO:0015629	actin cytoskeleton	0.00540998	2.53163	MYH10
GOTERM_CC_FAT	GO:0015629	actin cytoskeleton	0.00540998	2.53163	MYOZ1
GOTERM_CC_FAT	GO:0015629	actin cytoskeleton	0.00540998	2.53163	MYO6
GOTERM_CC_FAT	GO:0015629	actin cytoskeleton	0.00540998	2.53163	GSN
GOTERM_CC_FAT	GO:0015629	actin cytoskeleton	0.00540998	2.53163	ABLIM1
GOTERM_CC_FAT	GO:0015629	actin cytoskeleton	0.00540998	2.53163	CORO1A
GOTERM_CC_FAT	GO:0015629	actin cytoskeleton	0.00540998	2.53163	LSP1
GOTERM_CC_FAT	GO:0015629	actin cytoskeleton	0.00540998	2.53163	MYBPC1
GOTERM_CC_FAT	GO:0031012	extracellular matrix	0.00628118	2.27762	HAPLN2
GOTERM_CC_FAT	GO:0031012	extracellular matrix	0.00628118	2.27762	VWA1
GOTERM_CC_FAT	GO:0031012	extracellular matrix	0.00628118	2.27762	PRSS12
GOTERM_CC_FAT	GO:0031012	extracellular matrix	0.00628118	2.27762	LPL
GOTERM_CC_FAT	GO:0031012	extracellular matrix	0.00628118	2.27762	ENTPD1
GOTERM_CC_FAT	GO:0031012	extracellular matrix	0.00628118	2.27762	MFAP4
GOTERM_CC_FAT	GO:0031012	extracellular matrix	0.00628118	2.27762	FBLN1
GOTERM_CC_FAT	GO:0031012	extracellular matrix	0.00628118	2.27762	ANXA2
GOTERM_CC_FAT	GO:0031012	extracellular matrix	0.00628118	2.27762	COL14A1
GOTERM_CC_FAT	GO:0031012	extracellular matrix	0.00628118	2.27762	GPC5
GOTERM_CC_FAT	GO:0031012	extracellular matrix	0.00628118	2.27762	CALR
GOTERM_CC_FAT	GO:0031012	extracellular matrix	0.00628118	2.27762	SPINT2
GOTERM_CC_FAT	GO:0031012	extracellular matrix	0.00628118	2.27762	OTOG
GOTERM_CC_FAT	GO:0031012	extracellular matrix	0.00628118	2.27762	VCAN
GOTERM_CC_FAT	GO:0031012	extracellular matrix	0.00628118	2.27762	LAMB2
SP_PIR_KEYWORDS		phorbol ester binding	0.0058555	24.83	PRKCE
SP_PIR_KEYWORDS		phorbol ester binding	0.0058555	24.83	PRKCQ
SP_PIR_KEYWORDS		phorbol ester binding	0.0058555	24.83	PRKCH
SP_PIR_KEYWORDS		lysosome	0.0442713	2.72186	HLA-DMB
SP_PIR_KEYWORDS		lysosome	0.0442713	2.72186	SP9
SP_PIR_KEYWORDS		lysosome	0.0442713	2.72186	IFI30
SP_PIR_KEYWORDS		lysosome	0.0442713	2.72186	CD74
SP_PIR_KEYWORDS		lysosome	0.0442713	2.72186	FUCA1
SP_PIR_KEYWORDS		lysosome	0.0442713	2.72186	HLA-DMA
SP_PIR_KEYWORDS		lysosome	0.0442713	2.72186	CTSG
KEGG_PATHWAY	hsa04640	Hematopoietic cell lineage	0.013756	3.50759	CD14
KEGG_PATHWAY	hsa04640	Hematopoietic cell lineage	0.013756	3.50759	FCER2
KEGG_PATHWAY	hsa04640	Hematopoietic cell lineage	0.013756	3.50759	HLA-DRA
KEGG_PATHWAY	hsa04640	Hematopoietic cell lineage	0.013756	3.50759	HLA-DRB1
KEGG_PATHWAY	hsa04640	Hematopoietic cell lineage	0.013756	3.50759	HLA-DRB5
KEGG_PATHWAY	hsa04640	Hematopoietic cell lineage	0.013756	3.50759	CD36
KEGG_PATHWAY	hsa04640	Hematopoietic cell lineage	0.013756	3.50759	HLA-DRB3
INTERPRO	IPR017970	Homeobox, conserved site	0.000328908	3.31777	LHX9
INTERPRO	IPR017970	Homeobox, conserved site	0.000328908	3.31777	HMBOX1
INTERPRO	IPR017970	Homeobox, conserved site	0.000328908	3.31777	HOXC4
INTERPRO	IPR017970	Homeobox, conserved site	0.000328908	3.31777	HPX-2
INTERPRO	IPR017970	Homeobox, conserved site	0.000328908	3.31777	TSHZ3
INTERPRO	IPR017970	Homeobox, conserved site	0.000328908	3.31777	EVX1
INTERPRO	IPR017970	Homeobox, conserved site	0.000328908	3.31777	DLX1
INTERPRO	IPR017970	Homeobox, conserved site	0.000328908	3.31777	HOXA9
INTERPRO	IPR017970	Homeobox, conserved site	0.000328908	3.31777	PBX3
INTERPRO	IPR017970	Homeobox, conserved site	0.000328908	3.31777	HOXA11
INTERPRO	IPR017970	Homeobox, conserved site	0.000328908	3.31777	ALX3
INTERPRO	IPR017970	Homeobox, conserved site	0.000328908	3.31777	DUX3
INTERPRO	IPR017970	Homeobox, conserved site	0.000328908	3.31777	OTX1
INTERPRO	IPR017970	Homeobox, conserved site	0.000328908	3.31777	HOXA7
GOTERM_BP_FAT	GO:0007389	pattern specification process	1.69636e-05	3.48092	EGR2
GOTERM_BP_FAT	GO:0007389	pattern specification process	1.69636e-05	3.48092	ROR2
GOTERM_BP_FAT	GO:0007389	pattern specification process	1.69636e-05	3.48092	HOXC4
GOTERM_BP_FAT	GO:0007389	pattern specification process	1.69636e-05	3.48092	MAFB
GOTERM_BP_FAT	GO:0007389	pattern specification process	1.69636e-05	3.48092	EVX1
GOTERM_BP_FAT	GO:0007389	pattern specification process	1.69636e-05	3.48092	DLX1
GOTERM_BP_FAT	GO:0007389	pattern specification process	1.69636e-05	3.48092	SEMA5A
GOTERM_BP_FAT	GO:0007389	pattern specification process	1.69636e-05	3.48092	HOXA9
GOTERM_BP_FAT	GO:0007389	pattern specification process	1.69636e-05	3.48092	NOTCH2
GOTERM_BP_FAT	GO:0007389	pattern specification process	1.69636e-05	3.48092	PBX3
GOTERM_BP_FAT	GO:0007389	pattern specification process	1.69636e-05	3.48092	CXCR4
GOTERM_BP_FAT	GO:0007389	pattern specification process	1.69636e-05	3.48092	HIPK2
GOTERM_BP_FAT	GO:0007389	pattern specification process	1.69636e-05	3.48092	HOXA11
GOTERM_BP_FAT	GO:0007389	pattern specification process	1.69636e-05	3.48092	ALX3
GOTERM_BP_FAT	GO:0007389	pattern specification process	1.69636e-05	3.48092	TGFBR1
GOTERM_BP_FAT	GO:0007389	pattern specification process	1.69636e-05	3.48092	OTX1
GOTERM_BP_FAT	GO:0007389	pattern specification process	1.69636e-05	3.48092	FRS2
GOTERM_BP_FAT	GO:0007389	pattern specification process	1.69636e-05	3.48092	HOXA7
GOTERM_BP_FAT	GO:0006874	cellular calcium ion homeostasis	0.000854566	3.38581	CCL2
GOTERM_BP_FAT	GO:0006874	cellular calcium ion homeostasis	0.000854566	3.38581	SLC8A1
GOTERM_BP_FAT	GO:0006874	cellular calcium ion homeostasis	0.000854566	3.38581	DRD5
GOTERM_BP_FAT	GO:0006874	cellular calcium ion homeostasis	0.000854566	3.38581	ATP2B2
GOTERM_BP_FAT	GO:0006874	cellular calcium ion homeostasis	0.000854566	3.38581	VDR
GOTERM_BP_FAT	GO:0006874	cellular calcium ion homeostasis	0.000854566	3.38581	ATP1A2
GOTERM_BP_FAT	GO:0006874	cellular calcium ion homeostasis	0.000854566	3.38581	CXCR3
GOTERM_BP_FAT	GO:0006874	cellular calcium ion homeostasis	0.000854566	3.38581	LCK
GOTERM_BP_FAT	GO:0006874	cellular calcium ion homeostasis	0.000854566	3.38581	CALR
GOTERM_BP_FAT	GO:0006874	cellular calcium ion homeostasis	0.000854566	3.38581	CXCR4
GOTERM_BP_FAT	GO:0006874	cellular calcium ion homeostasis	0.000854566	3.38581	ELANE
GOTERM_BP_FAT	GO:0006874	cellular calcium ion homeostasis	0.000854566	3.38581	CCR2
SP_PIR_KEYWORDS		calcium	0.0120309	1.73161	SLC8A1
SP_PIR_KEYWORDS		calcium	0.0120309	1.73161	NPTX1
SP_PIR_KEYWORDS		calcium	0.0120309	1.73161	S100A12
SP_PIR_KEYWORDS		calcium	0.0120309	1.73161	ALOX5
SP_PIR_KEYWORDS		calcium	0.0120309	1.73161	CD209
SP_PIR_KEYWORDS		calcium	0.0120309	1.73161	ATP2B2
SP_PIR_KEYWORDS		calcium	0.0120309	1.73161	SULF2
SP_PIR_KEYWORDS		calcium	0.0120309	1.73161	ENTPD1
SP_PIR_KEYWORDS		calcium	0.0120309	1.73161	MFAP4
SP_PIR_KEYWORDS		calcium	0.0120309	1.73161	HEG1
SP_PIR_KEYWORDS		calcium	0.0120309	1.73161	ITGAX
SP_PIR_KEYWORDS		calcium	0.0120309	1.73161	FBLN1
SP_PIR_KEYWORDS		calcium	0.0120309	1.73161	S100A5
SP_PIR_KEYWORDS		calcium	0.0120309	1.73161	ITGAL
SP_PIR_KEYWORDS		calcium	0.0120309	1.73161	CRELD2
SP_PIR_KEYWORDS		calcium	0.0120309	1.73161	ANXA2
SP_PIR_KEYWORDS		calcium	0.0120309	1.73161	HRC
SP_PIR_KEYWORDS		calcium	0.0120309	1.73161	OTOF
SP_PIR_KEYWORDS		calcium	0.0120309	1.73161	CALR
SP_PIR_KEYWORDS		calcium	0.0120309	1.73161	GSN
SP_PIR_KEYWORDS		calcium	0.0120309	1.73161	VCAN
SP_PIR_KEYWORDS		calcium	0.0120309	1.73161	DSC2
SP_PIR_KEYWORDS		calcium	0.0120309	1.73161	LRP1
SP_PIR_KEYWORDS		calcium	0.0120309	1.73161	NCS1
GOTERM_MF_FAT	GO:0003700	transcription factor activity	0.012849	1.57555	LHX9
GOTERM_MF_FAT	GO:0003700	transcription factor activity	0.012849	1.57555	FOSB
GOTERM_MF_FAT	GO:0003700	transcription factor activity	0.012849	1.57555	HMBOX1
GOTERM_MF_FAT	GO:0003700	transcription factor activity	0.012849	1.57555	FOS
GOTERM_MF_FAT	GO:0003700	transcription factor activity	0.012849	1.57555	SOX4
GOTERM_MF_FAT	GO:0003700	transcription factor activity	0.012849	1.57555	EGR2
GOTERM_MF_FAT	GO:0003700	transcription factor activity	0.012849	1.57555	HOXC4
GOTERM_MF_FAT	GO:0003700	transcription factor activity	0.012849	1.57555	HPX-2
GOTERM_MF_FAT	GO:0003700	transcription factor activity	0.012849	1.57555	TFDP3
GOTERM_MF_FAT	GO:0003700	transcription factor activity	0.012849	1.57555	TSHZ3
GOTERM_MF_FAT	GO:0003700	transcription factor activity	0.012849	1.57555	VDR
GOTERM_MF_FAT	GO:0003700	transcription factor activity	0.012849	1.57555	MAFB
GOTERM_MF_FAT	GO:0003700	transcription factor activity	0.012849	1.57555	FOXD1
GOTERM_MF_FAT	GO:0003700	transcription factor activity	0.012849	1.57555	EVX1
GOTERM_MF_FAT	GO:0003700	transcription factor activity	0.012849	1.57555	DLX1
GOTERM_MF_FAT	GO:0003700	transcription factor activity	0.012849	1.57555	MEF2C
GOTERM_MF_FAT	GO:0003700	transcription factor activity	0.012849	1.57555	HOXA9
GOTERM_MF_FAT	GO:0003700	transcription factor activity	0.012849	1.57555	ZFP36L2
GOTERM_MF_FAT	GO:0003700	transcription factor activity	0.012849	1.57555	DACH1
GOTERM_MF_FAT	GO:0003700	transcription factor activity	0.012849	1.57555	AR
GOTERM_MF_FAT	GO:0003700	transcription factor activity	0.012849	1.57555	CEBPB
GOTERM_MF_FAT	GO:0003700	transcription factor activity	0.012849	1.57555	PBX3
GOTERM_MF_FAT	GO:0003700	transcription factor activity	0.012849	1.57555	HOXA11
GOTERM_MF_FAT	GO:0003700	transcription factor activity	0.012849	1.57555	ALX3
GOTERM_MF_FAT	GO:0003700	transcription factor activity	0.012849	1.57555	DUX3
GOTERM_MF_FAT	GO:0003700	transcription factor activity	0.012849	1.57555	OTX1
GOTERM_MF_FAT	GO:0003700	transcription factor activity	0.012849	1.57555	AHR
GOTERM_MF_FAT	GO:0003700	transcription factor activity	0.012849	1.57555	NR1H3
GOTERM_MF_FAT	GO:0003700	transcription factor activity	0.012849	1.57555	HOXA7
GOTERM_MF_FAT	GO:0003700	transcription factor activity	0.012849	1.57555	XBP1
GOTERM_MF_FAT	GO:0003700	transcription factor activity	0.012849	1.57555	RFX5
GOTERM_BP_FAT	GO:0006357	regulation of transcription from RNA polymerase II promoter	0.0243024	1.63352	FOSB
GOTERM_BP_FAT	GO:0006357	regulation of transcription from RNA polymerase II promoter	0.0243024	1.63352	FOS
GOTERM_BP_FAT	GO:0006357	regulation of transcription from RNA polymerase II promoter	0.0243024	1.63352	CIITA
GOTERM_BP_FAT	GO:0006357	regulation of transcription from RNA polymerase II promoter	0.0243024	1.63352	EGR2
GOTERM_BP_FAT	GO:0006357	regulation of transcription from RNA polymerase II promoter	0.0243024	1.63352	VDR
GOTERM_BP_FAT	GO:0006357	regulation of transcription from RNA polymerase II promoter	0.0243024	1.63352	MAFB
GOTERM_BP_FAT	GO:0006357	regulation of transcription from RNA polymerase II promoter	0.0243024	1.63352	EVX1
GOTERM_BP_FAT	GO:0006357	regulation of transcription from RNA polymerase II promoter	0.0243024	1.63352	DLX1
GOTERM_BP_FAT	GO:0006357	regulation of transcription from RNA polymerase II promoter	0.0243024	1.63352	MEF2C
GOTERM_BP_FAT	GO:0006357	regulation of transcription from RNA polymerase II promoter	0.0243024	1.63352	IKZF2
GOTERM_BP_FAT	GO:0006357	regulation of transcription from RNA polymerase II promoter	0.0243024	1.63352	AR
GOTERM_BP_FAT	GO:0006357	regulation of transcription from RNA polymerase II promoter	0.0243024	1.63352	CEBPB
GOTERM_BP_FAT	GO:0006357	regulation of transcription from RNA polymerase II promoter	0.0243024	1.63352	CALR
GOTERM_BP_FAT	GO:0006357	regulation of transcription from RNA polymerase II promoter	0.0243024	1.63352	MYO6
GOTERM_BP_FAT	GO:0006357	regulation of transcription from RNA polymerase II promoter	0.0243024	1.63352	HIPK2
GOTERM_BP_FAT	GO:0006357	regulation of transcription from RNA polymerase II promoter	0.0243024	1.63352	IFNAR2
GOTERM_BP_FAT	GO:0006357	regulation of transcription from RNA polymerase II promoter	0.0243024	1.63352	TNFRSF1A
GOTERM_BP_FAT	GO:0006357	regulation of transcription from RNA polymerase II promoter	0.0243024	1.63352	TCEA3
GOTERM_BP_FAT	GO:0006357	regulation of transcription from RNA polymerase II promoter	0.0243024	1.63352	OTX1
GOTERM_BP_FAT	GO:0006357	regulation of transcription from RNA polymerase II promoter	0.0243024	1.63352	AHR
GOTERM_BP_FAT	GO:0006357	regulation of transcription from RNA polymerase II promoter	0.0243024	1.63352	NR1H3
GOTERM_BP_FAT	GO:0006357	regulation of transcription from RNA polymerase II promoter	0.0243024	1.63352	HOXA7
GOTERM_BP_FAT	GO:0006357	regulation of transcription from RNA polymerase II promoter	0.0243024	1.63352	RFX5
GOTERM_BP_FAT	GO:0043627	response to estrogen stimulus	0.00095834	4.42574	SOCS2
GOTERM_BP_FAT	GO:0043627	response to estrogen stimulus	0.00095834	4.42574	WFDC1
GOTERM_BP_FAT	GO:0043627	response to estrogen stimulus	0.00095834	4.42574	GAL
GOTERM_BP_FAT	GO:0043627	response to estrogen stimulus	0.00095834	4.42574	DUSP1
GOTERM_BP_FAT	GO:0043627	response to estrogen stimulus	0.00095834	4.42574	MAPK15
GOTERM_BP_FAT	GO:0043627	response to estrogen stimulus	0.00095834	4.42574	SOCS3
GOTERM_BP_FAT	GO:0043627	response to estrogen stimulus	0.00095834	4.42574	AQP1
GOTERM_BP_FAT	GO:0043627	response to estrogen stimulus	0.00095834	4.42574	GSTM3
GOTERM_BP_FAT	GO:0043627	response to estrogen stimulus	0.00095834	4.42574	TGFBR1
GOTERM_MF_FAT	GO:0051087	chaperone binding	0.0105647	8.61799	DNAJC1
GOTERM_MF_FAT	GO:0051087	chaperone binding	0.0105647	8.61799	A_24_P307384
GOTERM_MF_FAT	GO:0051087	chaperone binding	0.0105647	8.61799	HSCB
GOTERM_MF_FAT	GO:0051087	chaperone binding	0.0105647	8.61799	CALR
GOTERM_BP_FAT	GO:0008361	regulation of cell size	0.0466295	2.25584	SGMS1
GOTERM_BP_FAT	GO:0008361	regulation of cell size	0.0466295	2.25584	EMP1
GOTERM_BP_FAT	GO:0008361	regulation of cell size	0.0466295	2.25584	ATP2B2
GOTERM_BP_FAT	GO:0008361	regulation of cell size	0.0466295	2.25584	WFDC1
GOTERM_BP_FAT	GO:0008361	regulation of cell size	0.0466295	2.25584	NOTCH2
GOTERM_BP_FAT	GO:0008361	regulation of cell size	0.0466295	2.25584	AR
GOTERM_BP_FAT	GO:0008361	regulation of cell size	0.0466295	2.25584	TGFBR1
GOTERM_BP_FAT	GO:0008361	regulation of cell size	0.0466295	2.25584	LAMB2
GOTERM_BP_FAT	GO:0008361	regulation of cell size	0.0466295	2.25584	PLXNA3
GOTERM_BP_FAT	GO:0007568	aging	0.00541261	3.75517	SOCS2
GOTERM_BP_FAT	GO:0007568	aging	0.00541261	3.75517	FOS
GOTERM_BP_FAT	GO:0007568	aging	0.00541261	3.75517	SOCS3
GOTERM_BP_FAT	GO:0007568	aging	0.00541261	3.75517	CALR
GOTERM_BP_FAT	GO:0007568	aging	0.00541261	3.75517	GSN
GOTERM_BP_FAT	GO:0007568	aging	0.00541261	3.75517	TGFBR1
GOTERM_BP_FAT	GO:0007568	aging	0.00541261	3.75517	LRP1
GOTERM_BP_FAT	GO:0007568	aging	0.00541261	3.75517	PRKCQ

## Sheet: Sheet 2
Annotation Cluster	Enrichment Score of Annotation Cluster	Category	Term	Term	Fold Enrichment	PValue	Count	% of total genes	List Total	Pop Hits	Pop Total	Bonferroni	Benjamini	FDR
1	9.42103	UP_SEQ_FEATURE	Ig-like C1-type	domain	21.5885	2.60278e-15	15	0.375	332	40	19113	3.17146e-12	3.17146e-12	4.14113e-12
1	9.42103	KEGG_PATHWAY	Allograft rejection	hsa05330	17.9555	1.31971e-14	15	0.416667	118	36	5085	1.63825e-12	1.63825e-12	1.52545e-11
1	9.42103	KEGG_PATHWAY	Type I diabetes mellitus	hsa04940	15.3904	1.63236e-13	15	0.357143	118	42	5085	2.02371e-11	1.01186e-11	1.8846e-10
1	9.42103	KEGG_PATHWAY	Antigen processing and presentation	hsa04612	9.86471	1.87248e-13	19	0.228916	118	83	5085	2.32245e-11	7.74147e-12	2.16283e-10
1	9.42103	GOTERM_BP_FAT	antigen processing and presentation of peptide or polysaccharide antigen via MHC class II	GO:0002504	20.3405	5.11824e-13	13	0.393939	262	33	13528	1.03335e-09	5.16675e-10	8.8094e-10
1	9.42103	KEGG_PATHWAY	Graft-versus-host disease	hsa05332	15.4694	1.26838e-12	14	0.358974	118	39	5085	1.57285e-10	3.93213e-11	1.46471e-09
1	9.42103	INTERPRO	MHC class II, alpha/beta chain, N-terminal	IPR014745	27.4901	1.76311e-12	11	0.5	303	22	16659	1.08786e-09	1.08786e-09	2.61399e-09
1	9.42103	SP_PIR_KEYWORDS	mhc ii		22.4271	2.06849e-12	12	0.387097	332	31	19235	7.79808e-10	7.79808e-10	2.86022e-09
1	9.42103	KEGG_PATHWAY	Autoimmune thyroid disease	hsa05320	12.6745	3.35843e-12	15	0.294118	118	51	5085	4.16445e-10	8.32889e-11	3.87812e-09
1	9.42103	KEGG_PATHWAY	Asthma	hsa05310	17.8317	1.45488e-11	12	0.413793	118	29	5085	1.80405e-09	3.00675e-10	1.68002e-08
1	9.42103	INTERPRO	Immunoglobulin C1-set	IPR003597	12.128	1.56908e-11	15	0.220588	303	68	16659	9.68121e-09	4.84061e-09	2.32627e-08
1	9.42103	SP_PIR_KEYWORDS	heterodimer		9.56238	2.39143e-11	17	0.165049	332	103	19235	9.0157e-09	4.50785e-09	3.30683e-08
1	9.42103	KEGG_PATHWAY	Viral myocarditis	hsa05416	9.71115	3.36746e-11	16	0.225352	118	71	5085	4.17565e-09	5.96522e-10	3.88856e-08
1	9.42103	GOTERM_CC_FAT	MHC protein complex	GO:0042611	12.8666	3.58558e-11	14	0.245614	244	57	12782	1.11511e-08	1.11511e-08	4.81772e-08
1	9.42103	GOTERM_MF_FAT	MHC class II receptor activity	GO:0032395	26.0808	3.62281e-11	10	0.526316	262	19	12983	1.81865e-08	1.81865e-08	5.21993e-08
1	9.42103	GOTERM_CC_FAT	MHC class II protein complex	GO:0042613	19.8703	7.47969e-11	11	0.37931	244	29	12782	2.32619e-08	1.16309e-08	1.005e-07
1	9.42103	PIR_SUPERFAMILY	class II histocompatibility antigen	PIRSF001991	19.1968	7.56483e-11	11	0.423077	163	26	7396	1.31628e-08	1.31628e-08	9.26519e-08
1	9.42103	SMART	IGc1	SM00407	10.1661	1.33018e-10	15	0.220588	197	68	9079	1.84894e-08	1.84894e-08	1.5675e-07
1	9.42103	INTERPRO	Immunoglobulin/major histocompatibility complex, conserved site	IPR003006	9.47934	5.05649e-10	15	0.172414	303	87	16659	3.11986e-07	1.03995e-07	7.49661e-07
1	9.42103	KEGG_PATHWAY	Intestinal immune network for IgA production	hsa04672	11.4329	5.61885e-10	13	0.265306	118	49	5085	6.96737e-08	8.70922e-09	6.48833e-07
1	9.42103	UP_SEQ_FEATURE	Connecting peptide	region of interest	16.6648	6.51681e-10	11	0.289474	332	38	19113	8.09387e-07	4.04694e-07	1.05806e-06
1	9.42103	KEGG_PATHWAY	Systemic lupus erythematosus	hsa05322	6.96456	4.63336e-09	16	0.161616	118	99	5085	5.74536e-07	6.38374e-08	5.35034e-06
1	9.42103	SP_PIR_KEYWORDS	immune response		4.91428	6.97314e-08	19	0.0848214	332	224	19235	2.62884e-05	6.57216e-06	9.64232e-05
1	9.42103	KEGG_PATHWAY	Cell adhesion molecules (CAMs)	hsa04514	5.22342	2.45678e-07	16	0.121212	118	132	5085	3.04637e-05	3.04641e-06	0.000283695
1	9.42103	UP_SEQ_FEATURE	Alpha-1	region of interest	20.1492	8.14303e-07	7	0.35	332	20	19113	0.00101085	0.000252809	0.00132209
1	9.42103	UP_SEQ_FEATURE	Alpha-2	region of interest	20.1492	8.14303e-07	7	0.35	332	20	19113	0.00101085	0.000252809	0.00132209
1	9.42103	UP_SEQ_FEATURE	Beta-1	region of interest	28.7846	1.08339e-06	6	0.5	332	12	19113	0.00134466	0.000269078	0.00175896
1	9.42103	UP_SEQ_FEATURE	Beta-2	region of interest	28.7846	1.08339e-06	6	0.5	332	12	19113	0.00134466	0.000269078	0.00175896
1	9.42103	INTERPRO	Immunoglobulin-like	IPR007110	2.963	1.57338e-06	27	0.0538922	303	501	16659	0.000970305	0.000242664	0.00233262
1	9.42103	INTERPRO	Immunoglobulin-like fold	IPR013783	2.68439	9.4173e-06	27	0.0488246	303	553	16659	0.00579365	0.00116143	0.0139609
1	9.42103	INTERPRO	MHC class II, beta chain, N-terminal	IPR000353	19.4048	9.80129e-06	6	0.352941	303	17	16659	0.00602918	0.0010074	0.0145301
1	9.42103	INTERPRO	MHC class II, alpha chain, N-terminal	IPR001003	22.9084	4.67239e-05	5	0.416667	303	12	16659	0.0284177	0.00411001	0.0692491
2	4.72521	GOTERM_BP_FAT	defense response	GO:0006952	2.60267	2.83251e-06	31	0.0504065	262	615	13528	0.00570253	0.00114312	0.00487526
2	4.72521	GOTERM_BP_FAT	response to wounding	GO:0009611	2.72781	4.06552e-06	28	0.0528302	262	530	13528	0.00817471	0.00136712	0.00699742
2	4.72521	GOTERM_BP_FAT	inflammatory response	GO:0006954	2.70083	0.000579557	17	0.0523077	262	325	13528	0.689778	0.0629568	0.992873
3	4.47621	SP_PIR_KEYWORDS	transmembrane protein		3.33903	5.00306e-10	37	0.0576324	332	642	19235	1.88615e-07	6.28718e-08	6.91814e-07
3	4.47621	GOTERM_CC_FAT	plasma membrane part	GO:0044459	1.83099	4.68073e-08	77	0.0349523	244	2203	12782	1.4557e-05	4.85235e-06	6.28921e-05
3	4.47621	SP_PIR_KEYWORDS	disulfide bond		1.72384	2.14327e-07	87	0.0297538	332	2924	19235	8.07981e-05	1.61601e-05	0.000296367
3	4.47621	GOTERM_CC_FAT	plasma membrane	GO:0005886	1.48404	1.84967e-06	107	0.0283294	244	3777	12782	0.000575083	0.000143802	0.00248526
3	4.47621	SP_PIR_KEYWORDS	signal		1.6044	2.77956e-06	90	0.0276923	332	3250	19235	0.00104735	0.000174634	0.00384345
3	4.47621	UP_SEQ_FEATURE	signal peptide		1.59423	3.62212e-06	90	0.0276923	332	3250	19113	0.00448858	0.0007495	0.00588067
3	4.47621	GOTERM_CC_FAT	integral to plasma membrane	GO:0005887	2.02838	5.13808e-06	46	0.0387205	244	1188	12782	0.00159667	0.000319538	0.0069035
3	4.47621	GOTERM_CC_FAT	intrinsic to plasma membrane	GO:0031226	1.98331	9.20789e-06	46	0.0378601	244	1215	12782	0.00285957	0.000477164	0.0123714
3	4.47621	UP_SEQ_FEATURE	N-linked (GlcNAc...)	glycosylation site	1.47792	1.03318e-05	106	0.0256721	332	4129	19113	0.0127502	0.00183149	0.0167733
3	4.47621	SP_PIR_KEYWORDS	glycoprotein		1.46251	1.14871e-05	109	0.0252432	332	4318	19235	0.00432131	0.000618477	0.015883
3	4.47621	UP_SEQ_FEATURE	Extracellular	topological domain	1.52445	0.000211883	72	0.0264803	332	2719	19113	0.231401	0.032363	0.343455
4	2.4968	GOTERM_BP_FAT	response to bacterium	GO:0009617	3.47791	0.000370195	13	0.0673575	262	193	13528	0.52648	0.0430214	0.635278
4	2.4968	GOTERM_BP_FAT	response to molecule of bacterial origin	GO:0002237	4.80312	0.00134852	8	0.0930233	262	86	13528	0.934421	0.0994852	2.2959
4	2.4968	GOTERM_BP_FAT	response to lipopolysaccharide	GO:0032496	4.69396	0.00367819	7	0.0909091	262	77	13528	0.999413	0.155567	6.14568
5	2.48622	GOTERM_BP_FAT	pattern specification process	GO:0007389	3.48092	1.69636e-05	18	0.0674157	262	267	13528	0.0336698	0.00488086	0.029194
5	2.48622	GOTERM_BP_FAT	regionalization	GO:0003002	3.66939	0.000117465	14	0.071066	262	197	13528	0.211148	0.0180789	0.201991
5	2.48622	GOTERM_MF_FAT	sequence-specific DNA binding	GO:0043565	2.20419	0.000232422	27	0.0444811	262	607	12983	0.110138	0.0381497	0.334364
5	2.48622	SP_PIR_KEYWORDS	Homeobox		3.35171	0.000304757	14	0.0578512	332	242	19235	0.108554	0.0142612	0.42059
5	2.48622	INTERPRO	Homeobox, conserved site	IPR017970	3.31777	0.000328908	14	0.0603448	303	232	16659	0.183697	0.0250521	0.486522
5	2.48622	GOTERM_BP_FAT	embryonic organ morphogenesis	GO:0048562	3.88222	0.00109671	10	0.075188	262	133	13528	0.890898	0.0881788	1.87099
5	2.48622	INTERPRO	Homeodomain-related	IPR012287	3.00312	0.00139514	13	0.0546218	303	238	16659	0.577432	0.0825347	2.04857
5	2.48622	GOTERM_BP_FAT	anterior/posterior pattern formation	GO:0009952	3.68811	0.00157111	10	0.0714286	262	140	13528	0.958187	0.103689	2.67005
5	2.48622	SMART	HOX	SM00389	2.74557	0.00170936	14	0.0595745	197	235	9079	0.211643	0.112106	1.99588
5	2.48622	GOTERM_BP_FAT	embryonic organ development	GO:0048568	3.30215	0.00186717	11	0.0639535	262	172	13528	0.977025	0.108049	3.16562
5	2.48622	GOTERM_MF_FAT	transcription factor activity	GO:0003700	1.57555	0.012849	31	0.0317949	262	975	12983	0.998484	0.555808	17.0004
5	2.48622	GOTERM_BP_FAT	embryonic morphogenesis	GO:0048598	2.18644	0.0162528	13	0.0423453	262	307	13528	1	0.328742	24.576
6	2.38288	GOTERM_BP_FAT	regeneration	GO:0031099	6.73482	5.21375e-05	9	0.130435	262	69	13528	0.0999171	0.0116283	0.0897022
6	2.38288	GOTERM_BP_FAT	growth	GO:0040007	2.82151	0.00915131	10	0.0546448	262	183	13528	1	0.266083	14.6354
6	2.38288	GOTERM_BP_FAT	tissue regeneration	GO:0042246	6.4542	0.0233187	4	0.125	262	32	13528	1	0.391179	33.377
6	2.38288	GOTERM_BP_FAT	developmental growth	GO:0048589	3.56094	0.0264316	6	0.0689655	262	87	13528	1	0.402547	36.9389
7	2.16821	GOTERM_BP_FAT	antigen processing and presentation of peptide antigen	GO:0048002	16.5965	3.83813e-08	9	0.321429	262	28	13528	7.74888e-05	2.58303e-05	6.60626e-05
7	2.16821	GOTERM_BP_FAT	antigen processing and presentation of exogenous peptide antigen	GO:0002478	23.4698	4.01621e-05	5	0.454545	262	11	13528	0.0778883	0.0100849	0.0691052
7	2.16821	GOTERM_BP_FAT	antigen processing and presentation of exogenous antigen	GO:0019884	18.4406	0.000116378	5	0.357143	262	14	13528	0.209414	0.0193913	0.200124
7	2.16821	GOTERM_BP_FAT	antigen processing and presentation of exogenous peptide antigen via MHC class II	GO:0019886	25.8168	0.000370053	4	0.5	262	8	13528	0.526344	0.0456308	0.635034
7	2.16821	GOTERM_BP_FAT	antigen processing and presentation of peptide antigen via MHC class II	GO:0002495	25.8168	0.000370053	4	0.5	262	8	13528	0.526344	0.0456308	0.635034
7	2.16821	GOTERM_CC_FAT	MHC class I peptide loading complex	GO:0042824	23.2823	0.000523772	4	0.444444	244	9	12782	0.150354	0.020161	0.701472
7	2.16821	GOTERM_MF_FAT	MHC protein binding	GO:0042287	9.91069	0.00144747	5	0.2	262	25	12983	0.516719	0.166223	2.06547
7	2.16821	GOTERM_BP_FAT	positive regulation of immune system process	GO:0002684	2.82032	0.00228485	13	0.0546218	262	238	13528	0.990131	0.120401	3.86073
7	2.16821	GOTERM_MF_FAT	MHC class I protein binding	GO:0042288	12.3884	0.00370485	4	0.25	262	16	12983	0.844838	0.266955	5.20755
7	2.16821	GOTERM_BP_FAT	positive regulation of response to stimulus	GO:0048584	2.62544	0.00617153	12	0.0508475	262	236	13528	0.999996	0.210084	10.1074
7	2.16821	GOTERM_CC_FAT	TAP complex	GO:0042825	22.4508	0.00709725	3	0.428571	244	7	12782	0.890859	0.129289	9.12647
7	2.16821	GOTERM_BP_FAT	lymphocyte mediated immunity	GO:0002449	4.42574	0.0112424	6	0.0857143	262	70	13528	1	0.281669	17.6837
7	2.16821	GOTERM_BP_FAT	immunoglobulin mediated immune response	GO:0016064	4.78089	0.0201492	5	0.0925926	262	54	13528	1	0.363399	29.5561
7	2.16821	GOTERM_BP_FAT	B cell mediated immunity	GO:0019724	4.61014	0.0227176	5	0.0892857	262	56	13528	1	0.386379	32.6677
7	2.16821	GOTERM_BP_FAT	leukocyte mediated immunity	GO:0002443	3.60234	0.0252966	6	0.0697674	262	86	13528	1	0.403878	35.6615
7	2.16821	SP_PIR_KEYWORDS	lysosome		2.72186	0.0442713	7	0.0469799	332	149	19235	1	0.361885	46.5348
8	2.03654	GOTERM_BP_FAT	negative regulation of apoptosis	GO:0043066	2.47958	0.00143554	17	0.0480226	262	354	13528	0.945001	0.101855	2.44234
8	2.03654	GOTERM_BP_FAT	negative regulation of programmed cell death	GO:0043069	2.44504	0.00165016	17	0.0473538	262	359	13528	0.964365	0.105193	2.80261
8	2.03654	GOTERM_BP_FAT	negative regulation of cell death	GO:0060548	2.43825	0.0017126	17	0.0472222	262	360	13528	0.968593	0.10563	2.9072
8	2.03654	GOTERM_BP_FAT	regulation of apoptosis	GO:0042981	1.86241	0.00178053	29	0.0360697	262	804	13528	0.972624	0.106349	3.02084
8	2.03654	GOTERM_BP_FAT	regulation of programmed cell death	GO:0043067	1.84406	0.00206071	29	0.0357143	262	812	13528	0.984468	0.115291	3.4883
8	2.03654	GOTERM_BP_FAT	regulation of cell death	GO:0010941	1.83727	0.00216223	29	0.0355828	262	815	13528	0.987352	0.117384	3.65715
8	2.03654	GOTERM_BP_FAT	anti-apoptosis	GO:0006916	2.50648	0.0186503	10	0.0485437	262	206	13528	1	0.347592	27.6782
8	2.03654	GOTERM_BP_FAT	positive regulation of apoptosis	GO:0043065	1.80117	0.0395512	15	0.0348837	262	430	13528	1	0.498662	50.0722
8	2.03654	GOTERM_BP_FAT	positive regulation of programmed cell death	GO:0043068	1.78869	0.0415356	15	0.034642	262	433	13528	1	0.513132	51.8183
8	2.03654	GOTERM_BP_FAT	positive regulation of cell death	GO:0010942	1.78047	0.0435688	15	0.0344828	262	435	13528	1	0.524458	53.5476
9	1.99099	GOTERM_BP_FAT	phagocytosis	GO:0006909	7.5299	0.000302858	7	0.145833	262	48	13528	0.457498	0.0399509	0.520007
9	1.99099	GOTERM_BP_FAT	endocytosis	GO:0006897	2.81638	0.00366799	12	0.0545455	262	220	13528	0.9994	0.158477	6.12914
9	1.99099	GOTERM_BP_FAT	membrane invagination	GO:0010324	2.81638	0.00366799	12	0.0545455	262	220	13528	0.9994	0.158477	6.12914
9	1.99099	GOTERM_BP_FAT	membrane organization	GO:0016044	1.8973	0.0343478	14	0.0367454	262	381	13528	1	0.467443	45.2062
10	1.95377	GOTERM_BP_FAT	regulation of cholesterol storage	GO:0010885	18.7759	0.00104445	4	0.363636	262	11	13528	0.878744	0.087651	1.78259
10	1.95377	GOTERM_BP_FAT	positive regulation of cholesterol storage	GO:0010886	30.9802	0.00356834	3	0.6	262	5	13528	0.999266	0.157888	5.96741
10	1.95377	GOTERM_BP_FAT	regulation of lipid storage	GO:0010883	9.83497	0.0073014	4	0.190476	262	21	13528	1	0.232186	11.8503
10	1.95377	GOTERM_BP_FAT	regulation of foam cell differentiation	GO:0010743	8.26137	0.0119319	4	0.16	262	25	13528	1	0.289186	18.6663
10	1.95377	GOTERM_BP_FAT	positive regulation of lipid storage	GO:0010884	17.2112	0.012207	3	0.333333	262	9	13528	1	0.288011	19.0551
10	1.95377	GOTERM_BP_FAT	positive regulation of foam cell differentiation	GO:0010744	11.9154	0.025141	3	0.230769	262	13	13528	1	0.405051	35.4845
11	1.88431	GOTERM_CC_FAT	extracellular region part	GO:0044421	1.80074	0.00130398	33	0.034375	244	960	12782	0.333557	0.0440876	1.73794
11	1.88431	GOTERM_CC_FAT	extracellular space	GO:0005615	1.75892	0.0114185	23	0.0335766	244	685	12782	0.971889	0.189491	14.299
12	1.87077	GOTERM_BP_FAT	calcium ion homeostasis	GO:0055074	3.57041	0.000291159	13	0.0691489	262	188	13528	0.444527	0.0411258	0.499967
12	1.87077	GOTERM_BP_FAT	metal ion homeostasis	GO:0055065	3.27433	0.000628985	13	0.0634146	262	205	13528	0.719258	0.0646728	1.07712
12	1.87077	GOTERM_BP_FAT	cellular calcium ion homeostasis	GO:0006874	3.38581	0.000854566	12	0.0655738	262	183	13528	0.822024	0.0826859	1.46075
12	1.87077	GOTERM_BP_FAT	cellular metal ion homeostasis	GO:0006875	3.16124	0.00148846	12	0.0612245	262	196	13528	0.950582	0.101842	2.53129
12	1.87077	GOTERM_BP_FAT	di-, tri-valent inorganic cation homeostasis	GO:0055066	2.80852	0.00235876	13	0.0543933	262	239	13528	0.991502	0.120906	3.98324
12	1.87077	GOTERM_BP_FAT	cellular di-, tri-valent inorganic cation homeostasis	GO:0030005	2.72953	0.00462237	12	0.0528634	262	227	13528	0.999913	0.177066	7.66488
12	1.87077	GOTERM_BP_FAT	cation homeostasis	GO:0055080	2.34698	0.00968674	13	0.0454545	262	286	13528	1	0.267982	15.426
12	1.87077	GOTERM_BP_FAT	cellular cation homeostasis	GO:0030003	2.43938	0.010436	12	0.0472441	262	254	13528	1	0.278096	16.5207
13	1.86289	GOTERM_CC_FAT	neuron projection	GO:0043005	2.45077	0.0023059	16	0.0467836	244	342	12782	0.512255	0.0692795	3.05426
13	1.86289	GOTERM_CC_FAT	dendrite	GO:0030425	3.21382	0.00396582	10	0.0613497	244	163	12782	0.709404	0.106266	5.19919
13	1.86289	GOTERM_CC_FAT	cell projection	GO:0042995	1.8038	0.00708176	24	0.0344333	244	697	12782	0.890328	0.137009	9.10742
13	1.86289	GOTERM_CC_FAT	cell soma	GO:0043025	2.80635	0.0150034	9	0.0535714	244	168	12782	0.990918	0.219205	18.3819
13	1.86289	GOTERM_CC_FAT	axon	GO:0030424	2.63574	0.0322686	8	0.0503145	244	159	12782	0.999963	0.384773	35.6429
13	1.86289	GOTERM_CC_FAT	cell projection part	GO:0044463	2.23869	0.0349896	10	0.042735	244	234	12782	0.999985	0.395581	38.0322
14	1.85246	GOTERM_BP_FAT	cell death	GO:0008219	1.79533	0.00629171	25	0.0347705	262	719	13528	0.999997	0.210206	10.2943
14	1.85246	GOTERM_BP_FAT	death	GO:0016265	1.78293	0.00687547	25	0.0345304	262	724	13528	0.999999	0.223737	11.1971
14	1.85246	GOTERM_BP_FAT	apoptosis	GO:0006915	1.80117	0.0128665	21	0.0348837	262	602	13528	1	0.291091	19.9804
14	1.85246	GOTERM_BP_FAT	programmed cell death	GO:0012501	1.77464	0.0148743	21	0.0343699	262	611	13528	1	0.314913	22.736
15	1.84554	UP_SEQ_FEATURE	SH2	domain	4.19776	0.0064875	7	0.0729167	332	96	19113	0.999691	0.463036	10.0282
15	1.84554	SP_PIR_KEYWORDS	SH2 domain		3.65367	0.012436	7	0.0630631	332	111	19235	0.991065	0.210131	15.8897
15	1.84554	INTERPRO	SH2 motif	IPR000980	3.46722	0.0156651	7	0.0630631	303	111	16659	0.999941	0.401141	20.8705
16	1.79988	GOTERM_BP_FAT	response to estrogen stimulus	GO:0043627	4.42574	0.00095834	9	0.0857143	262	105	13528	0.855694	0.0842315	1.63676
16	1.79988	GOTERM_BP_FAT	response to organic substance	GO:0010033	1.86196	0.00330906	26	0.036061	262	721	13528	0.998759	0.154056	5.54538
16	1.79988	GOTERM_BP_FAT	response to steroid hormone stimulus	GO:0048545	2.95817	0.00413276	11	0.0572917	262	192	13528	0.999766	0.166205	6.88
16	1.79988	GOTERM_BP_FAT	response to estradiol stimulus	GO:0032355	4.78089	0.0201492	5	0.0925926	262	54	13528	1	0.363399	29.5561
16	1.79988	GOTERM_BP_FAT	response to endogenous stimulus	GO:0009719	1.91236	0.0256804	15	0.037037	262	405	13528	1	0.402477	36.0962
16	1.79988	GOTERM_BP_FAT	response to hormone stimulus	GO:0009725	1.96967	0.0259728	14	0.0381471	262	367	13528	1	0.400036	36.4255
17	1.77527	GOTERM_BP_FAT	antigen processing and presentation of peptide antigen via MHC class I	GO:0002474	12.1491	0.00395122	4	0.235294	262	17	13528	0.999662	0.162747	6.5874
17	1.77527	SP_PIR_KEYWORDS	mhc i		17.381	0.0121267	3	0.3	332	10	19235	0.989945	0.215014	15.5246
18	1.7209	INTERPRO	Speract/scavenger receptor related	IPR017448	9.16337	0.0090055	4	0.166667	303	24	16659	0.996233	0.328797	12.5513
18	1.7209	INTERPRO	Speract/scavenger receptor	IPR001190	8.14521	0.0125058	4	0.148148	303	27	16659	0.999576	0.366661	17.0205
18	1.7209	SMART	SR	SM00202	7.68105	0.0143619	4	0.166667	197	24	9079	0.866116	0.488425	15.6732
18	1.7209	UP_SEQ_FEATURE	SRCR	domain	12.3363	0.0237173	3	0.214286	332	14	19113	1	0.742074	32.2747
19	1.70935	SP_PIR_KEYWORDS	Immunoglobulin domain		1.84905	0.0336002	15	0.0319149	332	470	19235	0.999997	0.300868	37.6622
20	1.70486	UP_SEQ_FEATURE	Glycyl lysine isopeptide (Lys-Gly) (interchain with G-Cter in SUMO)	cross-link	5.17477	0.000896781	8	0.0898876	332	89	19113	0.671856	0.116453	1.4461
21	1.60791	GOTERM_CC_FAT	extracellular matrix	GO:0031012	2.27762	0.00628118	15	0.0434783	244	345	12782	0.859086	0.130617	8.11777
21	1.60791	GOTERM_CC_FAT	extracellular matrix part	GO:0044420	3.13416	0.0241811	7	0.0598291	244	117	12782	0.999506	0.316574	28.0284
21	1.60791	GOTERM_CC_FAT	proteinaceous extracellular matrix	GO:0005578	1.96445	0.0423393	12	0.0375	244	320	12782	0.999999	0.381535	44.0818
22	1.57903	GOTERM_BP_FAT	cell growth	GO:0016049	4.23226	0.0299782	5	0.0819672	262	61	13528	1	0.433908	40.7784
22	1.57903	GOTERM_BP_FAT	regulation of cellular component size	GO:0032535	2.09583	0.037751	11	0.0405904	262	271	13528	1	0.494161	48.4367
22	1.57903	GOTERM_BP_FAT	regulation of cell size	GO:0008361	2.25584	0.0466295	9	0.0436893	262	206	13528	1	0.537582	56.041
23	1.56026	GOTERM_BP_FAT	positive regulation of adaptive immune response based on somatic recombination of immune receptors built from immunoglobulin superfamily domains	GO:0002824	6.88448	0.0196307	4	0.133333	262	30	13528	1	0.359023	28.9117
23	1.56026	GOTERM_BP_FAT	regulation of lymphocyte mediated immunity	GO:0002706	4.78089	0.0201492	5	0.0925926	262	54	13528	1	0.363399	29.5561
23	1.56026	GOTERM_BP_FAT	regulation of adaptive immune response based on somatic recombination of immune receptors built from immunoglobulin superfamily domains	GO:0002822	4.69396	0.0214097	5	0.0909091	262	55	13528	1	0.374902	31.0998
23	1.56026	GOTERM_BP_FAT	positive regulation of adaptive immune response	GO:0002821	6.6624	0.021431	4	0.129032	262	31	13528	1	0.372063	31.1255
23	1.56026	GOTERM_BP_FAT	regulation of adaptive immune response	GO:0002819	4.61014	0.0227176	5	0.0892857	262	56	13528	1	0.386379	32.6677
23	1.56026	GOTERM_BP_FAT	positive regulation of leukocyte mediated immunity	GO:0002705	6.07454	0.0273561	4	0.117647	262	34	13528	1	0.410403	37.9617
23	1.56026	GOTERM_BP_FAT	positive regulation of lymphocyte mediated immunity	GO:0002708	6.07454	0.0273561	4	0.117647	262	34	13528	1	0.410403	37.9617
23	1.56026	GOTERM_BP_FAT	regulation of leukocyte mediated immunity	GO:0002703	4.23226	0.0299782	5	0.0819672	262	61	13528	1	0.433908	40.7784
23	1.56026	GOTERM_BP_FAT	positive regulation of T cell mediated immunity	GO:0002711	10.3267	0.0330007	3	0.2	262	15	13528	1	0.459863	43.8755
25	1.52227	BIOCARTA	B Lymphocyte Cell Surface Molecules	h_blymphocytePathway	9.16746	0.00740928	4	0.363636	57	11	1437	0.608216	0.374074	8.25193
25	1.52227	BIOCARTA	Bystander B Cell Activation	h_bbcellPathway	9.45395	0.0359212	3	0.375	57	8	1437	0.990042	0.784857	34.5344
25	1.52227	BIOCARTA	Th1/Th2 Differentiation	h_th1th2Pathway	5.04211	0.0399257	4	0.2	57	20	1437	0.994106	0.722921	37.6152
26	1.46177	GOTERM_BP_FAT	protein amino acid phosphorylation	GO:0006468	2.0127	0.0011616	26	0.0389805	262	667	13528	0.904309	0.0895944	1.98065
26	1.46177	SP_PIR_KEYWORDS	ATP		2.94594	0.00269885	12	0.0508475	332	236	19235	0.638987	0.0968657	3.668
26	1.46177	GOTERM_BP_FAT	phosphorylation	GO:0016310	1.80718	0.00329317	28	0.035	262	800	13528	0.998719	0.156982	5.51946
26	1.46177	INTERPRO	Protein kinase, ATP binding site	IPR017441	2.17504	0.00405811	18	0.0395604	303	455	16659	0.918646	0.203944	5.85055
26	1.46177	INTERPRO	Protein kinase, core	IPR000719	2.07908	0.00627879	18	0.0378151	303	476	16659	0.979477	0.276643	8.91536
26	1.46177	UP_SEQ_FEATURE	Protein kinase	domain	2.08673	0.00798132	17	0.0362473	332	469	19113	0.999952	0.484957	12.1996
26	1.46177	GOTERM_BP_FAT	phosphate metabolic process	GO:0006796	1.59199	0.0128111	30	0.0308325	262	973	13528	1	0.293268	19.9031
26	1.46177	GOTERM_BP_FAT	phosphorus metabolic process	GO:0006793	1.59199	0.0128111	30	0.0308325	262	973	13528	1	0.293268	19.9031
26	1.46177	SP_PIR_KEYWORDS	kinase		1.76842	0.0162477	21	0.0305233	332	688	19235	0.997921	0.22688	20.2693
26	1.46177	GOTERM_MF_FAT	protein kinase activity	GO:0004672	1.7172	0.0204234	21	0.0346535	262	606	12983	0.999968	0.683669	25.7192
26	1.46177	SP_PIR_KEYWORDS	atp-binding		1.48556	0.0210651	34	0.025641	332	1326	19235	0.999673	0.257159	25.5018
26	1.46177	INTERPRO	Serine/threonine protein kinase, active site	IPR008271	2.01905	0.0284007	13	0.0367232	303	354	16659	1	0.55427	34.7638
26	1.46177	INTERPRO	Serine/threonine protein kinase-related	IPR017442	1.99093	0.0312008	13	0.0362117	303	359	16659	1	0.528679	37.4963
26	1.46177	SP_PIR_KEYWORDS	serine/threonine-protein kinase		1.97684	0.03283	13	0.0341207	332	381	19235	0.999997	0.302017	36.9717
26	1.46177	UP_SEQ_FEATURE	Proton acceptor	active site	1.66233	0.0385043	19	0.0288754	332	658	19113	1	0.824776	47.139
26	1.46177	INTERPRO	Serine/threonine protein kinase	IPR002290	2.12279	0.0471387	10	0.03861	303	259	16659	1	0.594568	51.1235
27	1.41734	GOTERM_BP_FAT	biological adhesion	GO:0022610	1.69411	0.0168544	23	0.0328103	262	701	13528	1	0.332191	25.3659
27	1.41734	GOTERM_BP_FAT	cell adhesion	GO:0007155	1.69653	0.0170902	23	0.0328571	262	700	13528	1	0.329707	25.6735
28	1.40817	SP_PIR_KEYWORDS	DNA binding		2.38563	0.00634697	14	0.0411765	332	340	19235	0.909321	0.157566	8.42798
28	1.40817	GOTERM_BP_FAT	positive regulation of macromolecule biosynthetic process	GO:0010557	1.81586	0.00811189	23	0.0351682	262	654	13528	1	0.246879	13.0809
28	1.40817	GOTERM_BP_FAT	positive regulation of biosynthetic process	GO:0009891	1.78303	0.00838692	24	0.0345324	262	695	13528	1	0.250399	13.4948
28	1.40817	GOTERM_BP_FAT	positive regulation of nucleobase, nucleoside, nucleotide and nucleic acid metabolic process	GO:0045935	1.82041	0.00952947	22	0.0352564	262	624	13528	1	0.271613	15.1945
28	1.40817	GOTERM_BP_FAT	positive regulation of transcription from RNA polymerase II promoter	GO:0045944	2.08761	0.0129062	15	0.0404313	262	371	13528	1	0.288665	20.0356
28	1.40817	GOTERM_BP_FAT	positive regulation of nitrogen compound metabolic process	GO:0051173	1.76388	0.0133567	22	0.0341615	262	644	13528	1	0.293945	20.6615
28	1.40817	GOTERM_BP_FAT	positive regulation of cellular biosynthetic process	GO:0031328	1.73368	0.0134138	23	0.0335766	262	685	13528	1	0.291875	20.7405
28	1.40817	SP_PIR_KEYWORDS	activator		1.89409	0.018465	17	0.0326923	332	520	19235	0.999112	0.236808	22.7186
28	1.40817	GOTERM_BP_FAT	regulation of transcription from RNA polymerase II promoter	GO:0006357	1.63352	0.0243024	23	0.0316369	262	727	13528	1	0.397617	34.5225
28	1.40817	GOTERM_BP_FAT	positive regulation of macromolecule metabolic process	GO:0010604	1.56648	0.0255982	26	0.0303384	262	857	13528	1	0.404511	36.0032
28	1.40817	GOTERM_BP_FAT	positive regulation of transcription, DNA-dependent	GO:0045893	1.73194	0.0436768	16	0.033543	262	477	13528	1	0.522445	53.6378
28	1.40817	GOTERM_BP_FAT	positive regulation of RNA metabolic process	GO:0051254	1.71754	0.0469988	16	0.033264	262	481	13528	1	0.534805	56.3331
29	1.40521	INTERPRO	Basic-leucine zipper (bZIP) transcription factor	IPR004827	5.18681	0.0154555	5	0.0943396	303	53	16659	0.999933	0.413696	20.6203
29	1.40521	SMART	BRLZ	SM00338	4.34776	0.0271049	5	0.0943396	197	53	9079	0.978063	0.615147	27.6617
29	1.40521	INTERPRO	Basic leucine zipper	IPR011700	10.996	0.0294377	3	0.2	303	15	16659	1	0.536133	35.7885
30	1.38702	GOTERM_BP_FAT	cell killing	GO:0001906	8.6056	0.0106495	4	0.166667	262	24	13528	1	0.279294	16.83
30	1.38702	SP_PIR_KEYWORDS	fungicide		15.8009	0.0146544	3	0.272727	332	11	19235	0.996173	0.214929	18.465
30	1.38702	GOTERM_BP_FAT	defense response to fungus	GO:0050832	11.9154	0.025141	3	0.230769	262	13	13528	1	0.405051	35.4845
30	1.38702	GOTERM_BP_FAT	killing of cells of another organism	GO:0031640	11.0643	0.0289633	3	0.214286	262	14	13528	1	0.425689	39.7028
31	1.38102	SP_PIR_KEYWORDS	phospholipid binding		13.1674	0.000492969	5	0.227273	332	22	19235	0.169639	0.0204432	0.679517
31	1.38102	GOTERM_MF_FAT	protein kinase C activity	GO:0004697	13.2142	0.00305521	4	0.266667	262	15	12983	0.784773	0.264505	4.31305
31	1.38102	SP_PIR_KEYWORDS	phorbol ester binding		24.83	0.0058555	3	0.428571	332	7	19235	0.890739	0.168481	7.7997
31	1.38102	UP_SEQ_FEATURE	Phorbol-ester/DAG-type 1	zinc finger region	10.4671	0.00620934	4	0.181818	332	22	19113	0.999563	0.475164	9.6183
31	1.38102	UP_SEQ_FEATURE	Phorbol-ester/DAG-type 2	zinc finger region	10.4671	0.00620934	4	0.181818	332	22	19113	0.999563	0.475164	9.6183
31	1.38102	SP_PIR_KEYWORDS	duplication		2.79519	0.00632086	11	0.0482456	332	228	19235	0.908419	0.16797	8.3947
31	1.38102	INTERPRO	Protein kinase C	IPR015745	18.3267	0.0108404	3	0.333333	303	9	16659	0.9988	0.36131	14.9214
31	1.38102	INTERPRO	Protein kinase, C-terminal	IPR017892	5.49802	0.0355882	4	0.1	303	40	16659	1	0.537437	41.564
32	1.29667	GOTERM_BP_FAT	locomotory behavior	GO:0007626	3.20354	8.48533e-05	17	0.0620438	262	274	13528	0.157453	0.0169867	0.145951
32	1.29667	GOTERM_BP_FAT	behavior	GO:0007610	2.53214	0.000112793	23	0.0490405	262	469	13528	0.203671	0.020491	0.193965
32	1.29667	GOTERM_BP_FAT	cell motion	GO:0006928	1.95664	0.0107371	18	0.0378947	262	475	13528	1	0.277694	16.9568
32	1.29667	GOTERM_BP_FAT	chemotaxis	GO:0006935	2.90439	0.0124542	9	0.05625	262	160	13528	1	0.289603	19.4031
32	1.29667	GOTERM_BP_FAT	taxis	GO:0042330	2.90439	0.0124542	9	0.05625	262	160	13528	1	0.289603	19.4031
32	1.29667	GOTERM_BP_FAT	leukocyte migration	GO:0050900	4.52926	0.0240731	5	0.0877193	262	57	13528	1	0.39782	34.2572
32	1.29667	GOTERM_BP_FAT	leukocyte chemotaxis	GO:0030595	5.58201	0.0340636	4	0.108108	262	37	13528	1	0.467615	44.9279
32	1.29667	GOTERM_BP_FAT	cell chemotaxis	GO:0060326	5.29575	0.0389647	4	0.102564	262	39	13528	1	0.499303	49.5448
33	1.25456	SP_PIR_KEYWORDS	sh3 domain		2.483	0.0294792	9	0.0428571	332	210	19235	0.999987	0.305036	33.8842
33	1.25456	INTERPRO	Src homology-3 domain	IPR001452	2.32311	0.0408898	9	0.0422535	303	213	16659	1	0.564363	46.1497
34	1.25087	GOTERM_BP_FAT	positive regulation of lymphocyte activation	GO:0051251	4.25844	0.00269662	8	0.0824742	262	97	13528	0.995712	0.133653	4.54139
34	1.25087	GOTERM_BP_FAT	positive regulation of T cell activation	GO:0050870	4.75573	0.00344603	7	0.0921053	262	76	13528	0.99906	0.156326	5.76854
34	1.25087	GOTERM_BP_FAT	positive regulation of leukocyte activation	GO:0002696	3.89687	0.00442193	8	0.0754717	262	106	13528	0.99987	0.173352	7.34431
34	1.25087	GOTERM_BP_FAT	positive regulation of cell activation	GO:0050867	3.72134	0.00568439	8	0.0720721	262	111	13528	0.99999	0.198553	9.34598
34	1.25087	GOTERM_BP_FAT	regulation of lymphocyte activation	GO:0051249	3.13988	0.00799732	9	0.0608108	262	148	13528	1	0.247544	12.908
34	1.25087	GOTERM_BP_FAT	T cell activation	GO:0042110	3.27832	0.0110981	8	0.0634921	262	126	13528	1	0.282052	17.4768
34	1.25087	GOTERM_BP_FAT	regulation of leukocyte activation	GO:0002694	2.79941	0.0152661	9	0.0542169	262	166	13528	1	0.315304	23.2632
34	1.25087	GOTERM_BP_FAT	regulation of cell activation	GO:0050865	2.65544	0.0202963	9	0.0514286	262	175	13528	1	0.362371	29.7379
34	1.25087	GOTERM_BP_FAT	regulation of T cell activation	GO:0050863	3.08919	0.0257922	7	0.0598291	262	117	13528	1	0.40083	36.2222
34	1.25087	GOTERM_BP_FAT	lymphocyte activation	GO:0046649	2.33519	0.0390771	9	0.0452261	262	199	13528	1	0.49735	49.6463
34	1.25087	GOTERM_BP_FAT	leukocyte activation	GO:0045321	2.13362	0.0453381	10	0.0413223	262	242	13528	1	0.533085	55.0047
35	1.24657	UP_SEQ_FEATURE	EGF-like 2; calcium-binding	domain	5.04994	0.0169927	5	0.0877193	332	57	19113	1	0.693512	24.2902
35	1.24657	INTERPRO	EGF-like region, conserved site	IPR013032	2.25175	0.0182791	12	0.0409556	303	293	16659	0.999989	0.433982	23.9294
35	1.24657	INTERPRO	EGF-like calcium-binding	IPR001881	3.43626	0.0304399	6	0.0625	303	96	16659	1	0.533701	36.7645
35	1.24657	INTERPRO	EGF-like calcium-binding, conserved site	IPR018097	3.43626	0.0304399	6	0.0625	303	96	16659	1	0.533701	36.7645
35	1.24657	INTERPRO	EGF-type aspartate/asparagine hydroxylation conserved site	IPR000152	3.40084	0.0316367	6	0.0618557	303	97	16659	1	0.520323	37.912
35	1.24657	INTERPRO	EGF calcium-binding	IPR013091	3.81807	0.0416977	5	0.0694444	303	72	16659	1	0.560108	46.8183
35	1.24657	SP_PIR_KEYWORDS	egf-like domain		2.26709	0.0461035	9	0.0391304	332	230	19235	1	0.366356	47.9348
36	1.21642	GOTERM_MF_FAT	lipoprotein binding	GO:0008034	5.66325	0.0327545	4	0.114286	262	35	12983	1	0.648265	38.1121
37	1.21391	INTERPRO	C-type lectin-like	IPR016186	3.47243	0.029272	6	0.0631579	303	95	16659	1	0.54931	35.6258
37	1.21391	UP_SEQ_FEATURE	C-type lectin	domain	3.64363	0.0482811	5	0.0632911	332	79	19113	1	0.853489	55.2215
38	1.19369	INTERPRO	Fibronectin, type III-like fold	IPR008957	2.98805	0.00649195	10	0.0543478	303	184	16659	0.982022	0.265909	9.20459
38	1.19369	UP_SEQ_FEATURE	Fibronectin type-III 2	domain	3.09988	0.0257607	7	0.0538462	332	130	19113	1	0.755688	34.5399
38	1.19369	UP_SEQ_FEATURE	Fibronectin type-III 1	domain	3.07622	0.0266195	7	0.0534351	332	131	19113	1	0.75247	35.4705
39	1.17702	GOTERM_BP_FAT	protein stabilization	GO:0050821	7.37623	0.0162916	4	0.142857	262	28	13528	1	0.326189	24.6272
39	1.17702	GOTERM_BP_FAT	regulation of protein stability	GO:0031647	4.91748	0.0469481	4	0.0952381	262	42	13528	1	0.537228	56.2931
41	1.15257	SP_PIR_KEYWORDS	Signal transduction inhibitor		6.43742	0.0237164	4	0.111111	332	36	19235	0.999882	0.268039	28.2439
42	1.12009	GOTERM_MF_FAT	chaperone binding	GO:0051087	8.61799	0.0105647	4	0.173913	262	23	12983	0.995164	0.533115	14.1897
44	1.11066	GOTERM_CC_FAT	actin cytoskeleton	GO:0015629	2.53163	0.00540998	13	0.0483271	244	269	12782	0.814939	0.121707	7.02949
44	1.11066	SP_PIR_KEYWORDS	actin-binding		2.58018	0.0107359	11	0.0445344	332	247	19235	0.982911	0.212877	13.8651
44	1.11066	GOTERM_MF_FAT	actin filament binding	GO:0051015	4.67485	0.0216451	5	0.0943396	262	53	12983	0.999983	0.631624	27.0429
44	1.11066	GOTERM_MF_FAT	cytoskeletal protein binding	GO:0008092	1.76977	0.0260409	18	0.0357143	262	504	12983	0.999998	0.63901	31.6264
44	1.11066	GOTERM_MF_FAT	actin binding	GO:0003779	1.97606	0.0316483	13	0.0398773	262	326	12983	1	0.659141	37.0844
46	1.04733	GOTERM_BP_FAT	positive regulation of molecular function	GO:0044093	1.85035	0.00978647	21	0.0358362	262	586	13528	1	0.266739	15.5724
46	1.04733	GOTERM_BP_FAT	positive regulation of catalytic activity	GO:0043085	1.88661	0.0121458	19	0.0365385	262	520	13528	1	0.290131	18.9688
46	1.04733	GOTERM_BP_FAT	positive regulation of transferase activity	GO:0051347	2.1514	0.0434285	10	0.0416667	262	240	13528	1	0.526226	53.4301
46	1.04733	GOTERM_BP_FAT	regulation of phosphate metabolic process	GO:0019220	1.70338	0.049172	16	0.0329897	262	485	13528	1	0.548568	58.0157
46	1.04733	GOTERM_BP_FAT	regulation of phosphorus metabolic process	GO:0051174	1.70338	0.049172	16	0.0329897	262	485	13528	1	0.548568	58.0157
47	1.03503	GOTERM_BP_FAT	regulation of meiotic cell cycle	GO:0051445	15.4901	0.0150661	3	0.3	262	10	13528	1	0.315039	22.9945
47	1.03503	GOTERM_BP_FAT	regulation of DNA replication	GO:0006275	4.164	0.0315765	5	0.0806452	262	62	13528	1	0.448064	42.4357
51	0.974714	UP_SEQ_FEATURE	Peptidase S1	domain	3.80174	0.0103519	7	0.0660377	332	106	19113	0.999998	0.554144	15.5448
51	0.974714	INTERPRO	Peptidase S1/S6, chymotrypsin/Hap, active site	IPR018114	3.66535	0.0121711	7	0.0666667	303	105	16659	0.999477	0.37639	16.6026
51	0.974714	INTERPRO	Peptidase S1 and S6, chymotrypsin/Hap	IPR001254	3.31777	0.0190634	7	0.0603448	303	116	16659	0.999993	0.431929	24.8255
51	0.974714	SP_PIR_KEYWORDS	Serine protease		2.98204	0.0303821	7	0.0514706	332	136	19235	0.999991	0.289728	34.7297
51	0.974714	GOTERM_MF_FAT	serine-type endopeptidase activity	GO:0004252	2.5742	0.0360181	8	0.0519481	262	154	12983	1	0.661496	41.0537
51	0.974714	SMART	Tryp_SPc	SM00020	2.78107	0.0394311	7	0.0603448	197	116	9079	0.996272	0.606228	37.7537
51	0.974714	INTERPRO	Peptidase S1A, chymotrypsin	IPR001314	3.17193	0.040837	6	0.0576923	303	104	16659	1	0.575784	46.1058
53	0.931307	GOTERM_MF_FAT	protein binding, bridging	GO:0030674	3.16299	0.0409271	6	0.0638298	262	94	12983	1	0.668487	45.2343
54	0.921989	GOTERM_BP_FAT	regulation of specific transcription from RNA polymerase II promoter	GO:0010551	3.84505	0.00964423	7	0.0744681	262	94	13528	1	0.270637	15.3634
54	0.921989	GOTERM_BP_FAT	regulation of gene-specific transcription	GO:0032583	2.69728	0.0454024	7	0.0522388	262	134	13528	1	0.530723	55.0568
57	0.890816	GOTERM_BP_FAT	response to vitamin	GO:0033273	3.91164	0.0384632	5	0.0757576	262	66	13528	1	0.497726	49.0897
58	0.873725	UP_SEQ_FEATURE	Reactive bond	site	5.11727	0.0428038	4	0.0888889	332	45	19113	1	0.836529	50.8488
58	0.873725	SP_PIR_KEYWORDS	Serine protease inhibitor		3.62105	0.0492107	5	0.0625	332	80	19235	1	0.371243	50.2316
59	0.863118	GOTERM_CC_FAT	cell fraction	GO:0000267	1.45111	0.0376677	30	0.0277008	244	1083	12782	0.999993	0.379755	40.3035
62	0.826907	SP_PIR_KEYWORDS	lipid metabolism		2.68581	0.0467085	7	0.0463576	332	151	19235	1	0.362908	48.3896
67	0.749455	GOTERM_BP_FAT	neuron differentiation	GO:0030182	2.12193	0.00500104	18	0.0410959	262	438	13528	0.99996	0.186639	8.26762
80	0.581144	INTERPRO	Chemokine receptor	IPR000355	10.3088	0.033247	3	0.1875	303	16	16659	1	0.525303	39.4252
80	0.581144	GOTERM_MF_FAT	C-C chemokine binding	GO:0019957	9.29127	0.0401364	3	0.1875	262	16	12983	1	0.680961	44.5801
80	0.581144	GOTERM_MF_FAT	C-C chemokine receptor activity	GO:0016493	9.29127	0.0401364	3	0.1875	262	16	12983	1	0.680961	44.5801
85	0.496243	GOTERM_BP_FAT	chromosome organization involved in meiosis	GO:0070192	11.9154	0.025141	3	0.230769	262	13	13528	1	0.405051	35.4845
85	0.496243	GOTERM_BP_FAT	synapsis	GO:0007129	11.9154	0.025141	3	0.230769	262	13	13528	1	0.405051	35.4845
105	0.298859	SP_PIR_KEYWORDS	calcium		1.73161	0.0120309	24	0.0298879	332	803	19235	0.989571	0.223926	15.4113
none	none	GOTERM_MF_FAT	cytokine binding	GO:0019955	5.45542	1.1826e-05	12	0.110092	262	109	12983	0.0059191	0.00296394	0.0170381
none	none	GOTERM_CC_FAT	cell surface	GO:0009986	2.70958	0.000359264	18	0.0517241	244	348	12782	0.105733	0.0158377	0.481644
none	none	GOTERM_BP_FAT	JAK-STAT cascade	GO:0007259	7.94363	0.000866302	6	0.153846	262	39	13528	0.826195	0.0799478	1.48067
none	none	GOTERM_CC_FAT	external side of plasma membrane	GO:0009897	3.08149	0.00521566	10	0.0588235	244	170	12782	0.803347	0.126744	6.78514
none	none	GOTERM_BP_FAT	aging	GO:0007568	3.75517	0.00541261	8	0.0727273	262	110	13528	0.999983	0.196803	8.91854
none	none	GOTERM_BP_FAT	protein kinase cascade	GO:0007243	2.2328	0.00554776	16	0.0432432	262	370	13528	0.999987	0.197672	9.13134
none	none	SP_PIR_KEYWORDS	alternative promoter usage		6.16348	0.00858465	5	0.106383	332	47	19235	0.961241	0.194822	11.2387
none	none	OMIM_DISEASE	Multiple sclerosis, susceptibility to		19.7366	0.00872787	3	0.5	93	6	3671	0.784346	0.784346	10.1896
none	none	SP_PIR_KEYWORDS	calcium binding		3.93745	0.00879338	7	0.0679612	332	103	19235	0.964199	0.187883	11.4968
none	none	GOTERM_BP_FAT	wound healing	GO:0042060	2.70333	0.0118979	10	0.052356	262	191	13528	1	0.29194	18.618
none	none	KEGG_PATHWAY	Hematopoietic cell lineage	hsa04640	3.50759	0.013756	7	0.0813953	118	86	5085	0.820501	0.144564	14.7813
none	none	SP_PIR_KEYWORDS	proteoglycan		5.36451	0.0138648	5	0.0925926	332	54	19235	0.994823	0.212785	17.5568
none	none	GOTERM_CC_FAT	immunological synapse	GO:0001772	15.7156	0.0146472	3	0.3	244	10	12782	0.989837	0.225039	17.9844
none	none	OMIM_DISEASE	Common variants at CD40 and other loci confer risk of rheumatoid arthritis		14.8024	0.015768	3	0.375	93	8	3671	0.938047	0.751097	17.704
none	none	GOTERM_BP_FAT	intracellular signaling cascade	GO:0007242	1.47994	0.0169826	36	0.0286624	262	1256	13528	1	0.3311	25.5334
none	none	GOTERM_BP_FAT	regulation of epithelial cell differentiation	GO:0030856	7.12187	0.0179176	4	0.137931	262	29	13528	1	0.339537	26.7431
none	none	UP_SEQ_FEATURE	Poly-Asp	compositionally biased region	3.88107	0.0192357	6	0.0674157	332	89	19113	1	0.719072	27.0467
none	none	GOTERM_BP_FAT	adult locomotory behavior	GO:0008344	4.78089	0.0201492	5	0.0925926	262	54	13528	1	0.363399	29.5561
none	none	GOTERM_MF_FAT	peptide binding	GO:0042277	2.44106	0.0215695	10	0.0492611	262	203	12983	0.999982	0.665339	26.9616
none	none	GOTERM_MF_FAT	lipopolysaccharide binding	GO:0001530	12.3884	0.0232658	3	0.25	262	12	12983	0.999993	0.626481	28.765
none	none	GOTERM_BP_FAT	adult behavior	GO:0030534	3.60234	0.0252966	6	0.0697674	262	86	13528	1	0.403878	35.6615
none	none	SP_PIR_KEYWORDS	lipoprotein		1.71464	0.0296952	19	0.029595	332	642	19235	0.999988	0.298929	34.0874
none	none	SP_PIR_KEYWORDS	amyloidosis		10.8631	0.0302184	3	0.1875	332	16	19235	0.999991	0.295696	34.5771
none	none	GOTERM_MF_FAT	pattern recognition receptor activity	GO:0008329	10.6186	0.0312455	3	0.214286	262	14	12983	1	0.679621	36.7063
none	none	UP_SEQ_FEATURE	Poly-Arg	compositionally biased region	2.63174	0.0330422	8	0.0457143	332	175	19113	1	0.799124	42.0467
none	none	SP_PIR_KEYWORDS	surface antigen		5.51779	0.0353824	4	0.0952381	332	42	19235	0.999999	0.307226	39.2332
none	none	GOTERM_BP_FAT	'de novo' protein folding	GO:0006458	9.6813	0.0372436	3	0.1875	262	16	13528	1	0.492444	47.9667
none	none	GOTERM_CC_FAT	soluble fraction	GO:0005625	2.00838	0.0372532	12	0.0383387	244	313	12782	0.999993	0.388574	39.9571
none	none	KEGG_PATHWAY	Cytokine-cytokine receptor interaction	hsa04060	1.97374	0.0376153	12	0.0458015	118	262	5085	0.991385	0.327122	35.7726
none	none	UP_SEQ_FEATURE	Endocytosis signal	short sequence motif	9.59488	0.0381112	3	0.166667	332	18	19113	1	0.832604	46.787
none	none	GOTERM_CC_FAT	sarcolemma	GO:0042383	3.90935	0.0384937	5	0.0746269	244	67	12782	0.999995	0.37471	40.9882
none	none	GOTERM_CC_FAT	endosome	GO:0005768	1.99563	0.0385309	12	0.0380952	244	315	12782	0.999995	0.364025	41.0189
none	none	GOTERM_MF_FAT	CCR2 chemokine receptor binding	GO:0031727	49.5534	0.0398038	2	1	262	2	12983	1	0.677864	44.3027
none	none	UP_SEQ_FEATURE	Poly-Ala	compositionally biased region	1.90433	0.0418599	13	0.0330789	332	393	19113	1	0.839804	50.0559
none	none	PIR_SUPERFAMILY	protein kinase C, delta/epsilon/eta/theta types	PIRSF000551	45.3742	0.0433306	2	1	163	2	7396	0.999551	0.978803	41.8731
none	none	PIR_SUPERFAMILY	proteoglycan link protein	PIRSF002268	45.3742	0.0433306	2	1	163	2	7396	0.999551	0.978803	41.8731
none	none	KEGG_PATHWAY	Primary immunodeficiency	hsa05340	4.92494	0.0455672	4	0.114286	118	35	5085	0.996921	0.359083	41.6406
none	none	UP_SEQ_FEATURE	N-myristoyl glycine	lipid moiety-binding region	3.02996	0.0482786	6	0.0526316	332	114	19113	1	0.862277	55.2196
none	none	OMIM_DISEASE	Genome-wide association study targeting hIV1 viral setpoint.		39.4731	0.0495012	2	1	93	2	3671	0.999861	0.948258	46.3343

## Sheet: Sheet 3
Annotation Cluster	Enrichment Score of Cluster	Category	Term	Fold Enrichment	PValue	Count	Genes	List Total	Pop Hits	Pop Total	Bonferroni	Benjamini	FDR
1	2.48137	GOTERM_BP_FAT	GO:0006355~regulation of transcription, DNA-dependent	2.19253	0.000201453	25	TSHZ1, MTDH, NAA16, MEIS1, GABPB1, HOXA3, TSC22D2, HOXA7, CHD2, HOXA10, HOXA9, GFI1, MYB, RUNX2, CREBZF, RREB1, SIX4, ARID1B, MED13L, PURB, CDKN1B, SIX1, JMJD1C, NCOR1, TCF12	87	1773	13528	0.139202	0.0246732	0.305844
1	2.48137	GOTERM_CC_FAT	GO:0031981~nuclear lumen	2.41706	0.000975046	17	MTDH, TSHZ1, RREB1, NAA16, ARID1B, MED13L, HJURP, SIX1, HOXA10, HOXA9, WAC, TOP2B, MYB, RUNX2, TCF12, NCOR1, HPGD	62	1450	12782	0.13781	0.13781	1.16081
1	2.48137	GOTERM_CC_FAT	GO:0044451~nucleoplasm part	3.71462	0.00118581	10	RREB1, SIX1, HOXA10, HOXA9, NAA16, WAC, MED13L, TCF12, RUNX2, NCOR1	62	555	12782	0.165022	0.0862288	1.4101
1	2.48137	GOTERM_CC_FAT	GO:0070013~intracellular organelle lumen	2.08595	0.00319069	18	MTDH, TSHZ1, RREB1, NAA16, ARID1B, MED13L, HJURP, SIX1, HOXA10, HOXA9, WAC, TOP2B, MYB, RUNX2, TCF12, NCOR1, HPGD, MRP63	62	1779	12782	0.384771	0.149491	3.75281
1	2.48137	GOTERM_CC_FAT	GO:0005667~transcription factor complex	5.89032	0.00321959	6	SIX1, HOXA10, HOXA9, NAA16, TCF12, RUNX2	62	210	12782	0.387476	0.115331	3.78621
1	2.48137	GOTERM_CC_FAT	GO:0043233~organelle lumen	2.03896	0.00405637	18	MTDH, TSHZ1, RREB1, NAA16, ARID1B, MED13L, HJURP, SIX1, HOXA10, HOXA9, WAC, TOP2B, MYB, RUNX2, TCF12, NCOR1, HPGD, MRP63	62	1820	12782	0.460883	0.116235	4.74851
1	2.48137	GOTERM_CC_FAT	GO:0031974~membrane-enclosed lumen	1.99941	0.00497094	18	MTDH, TSHZ1, RREB1, NAA16, ARID1B, MED13L, HJURP, SIX1, HOXA10, HOXA9, WAC, TOP2B, MYB, RUNX2, TCF12, NCOR1, HPGD, MRP63	62	1856	12782	0.531147	0.118601	5.79017
1	2.48137	GOTERM_CC_FAT	GO:0005654~nucleoplasm	2.57117	0.00841401	11	RREB1, SIX1, HOXA10, HOXA9, NAA16, WAC, MED13L, TOP2B, TCF12, RUNX2, NCOR1	62	882	12782	0.723167	0.13299	9.61876
2	2.41517	SP_PIR_KEYWORDS	nucleus	1.95442	1.3385e-06	47	MTDH, TSHZ1, UBE3A, ARID2, MEIS1, SESN1, SENP6, GABPB1, HOXA3, NIPBL, HJURP, HOXA7, HOXA10, PHTF1, CHD2, HOXA9, WAC, GFI1, BAZ2B, MYB, TOP2B, TNPO1, RUNX2, PMS1, RSBN1L, REV1, PDS5A, CREBZF, RREB1, ARID1B, MBNL1, SIX4, MED13L, PURB, SMC4, ZBTB25, SLTM, EYA1, BAZ1A, CDKN1B, HIPK3, SIX1, CENPV, JMJD1C, TCF12, ZBTB1, NCOR1	108	4283	19235	0.00020477	0.00020477	0.00160386
2	2.41517	GOTERM_BP_FAT	GO:0048598~embryonic morphogenesis	5.57146	2.41152e-05	11	EYA1, TSHZ1, HOXA3, SIX1, HOXA7, HOXA10, HOXA9, SIX4, GFI1, MBNL1, HECTD1	87	307	13528	0.0177819	0.0177819	0.0366576
2	2.41517	GOTERM_BP_FAT	GO:0045449~regulation of transcription	2.0326	2.72948e-05	34	TSHZ1, MTDH, NAA16, ARID2, MEIS1, GABPB1, TSC22D2, HOXA3, HOXA7, PHTF1, CHD2, HOXA10, HOXA9, GFI1, BAZ2B, MYB, RUNX2, CREBZF, RREB1, ARID1B, SIX4, MED13L, PURB, ZBTB25, SLTM, EYA1, CDKN1B, BAZ1A, HIPK3, SIX1, JMJD1C, TCF12, ZBTB1, NCOR1	87	2601	13528	0.0201028	0.0101024	0.04149
2	2.41517	SP_PIR_KEYWORDS	Transcription	2.32195	5.15039e-05	27	TSHZ1, ARID2, MEIS1, GABPB1, HOXA3, HOXA7, PHTF1, HOXA10, HOXA9, GFI1, MYB, BAZ2B, RUNX2, CREBZF, RREB1, ARID1B, MED13L, PURB, ZBTB25, SLTM, EYA1, BAZ1A, HIPK3, JMJD1C, NCOR1, TCF12, ZBTB1	108	2071	19235	0.00784933	0.00262332	0.0616974
2	2.41517	SP_PIR_KEYWORDS	Homeobox	6.62362	6.2433e-05	9	TSHZ1, HOXA3, SIX1, HOXA7, HOXA10, PHTF1, HOXA9, SIX4, MEIS1	108	242	19235	0.00950707	0.00238529	0.0747851
2	2.41517	SP_PIR_KEYWORDS	dna-binding	2.38359	7.49559e-05	25	TSHZ1, MEIS1, ARID2, HOXA3, HJURP, HOXA7, CHD2, PHTF1, HOXA10, HOXA9, GFI1, TOP2B, MYB, BAZ2B, RUNX2, REV1, RREB1, SIX4, ARID1B, PURB, ZBTB25, SIX1, NCOR1, TCF12, ZBTB1	108	1868	19235	0.0114032	0.00229111	0.0897793
2	2.41517	SP_PIR_KEYWORDS	transcription regulation	2.28561	9.86234e-05	26	TSHZ1, ARID2, GABPB1, HOXA3, HOXA7, PHTF1, HOXA10, HOXA9, GFI1, MYB, BAZ2B, RUNX2, CREBZF, RREB1, ARID1B, MED13L, PURB, ZBTB25, SLTM, EYA1, BAZ1A, HIPK3, JMJD1C, NCOR1, TCF12, ZBTB1	108	2026	19235	0.0149768	0.00251186	0.118112
2	2.41517	INTERPRO	IPR012287:Homeodomain-related	6.1761	9.94701e-05	9	HOXA3, SIX1, HOXA7, HOXA10, HOXA9, SIX4, MYB, MEIS1, NCOR1	102	238	16659	0.0210627	0.0210627	0.125983
2	2.41517	GOTERM_BP_FAT	GO:0051252~regulation of RNA metabolic process	2.22992	0.000104711	26	TSHZ1, MTDH, NAA16, MEIS1, GABPB1, HOXA3, TSC22D2, HOXA7, CHD2, HOXA10, HOXA9, GFI1, MYB, RUNX2, CREBZF, RREB1, SIX4, MBNL1, ARID1B, MED13L, PURB, CDKN1B, SIX1, JMJD1C, NCOR1, TCF12	87	1813	13528	0.0749512	0.0256353	0.15908
2	2.41517	GOTERM_BP_FAT	GO:0048706~embryonic skeletal system development	12.1164	0.000127344	6	EYA1, HOXA3, SIX1, HOXA7, HOXA9, SIX4	87	77	13528	0.0903999	0.0234092	0.193435
2	2.41517	GOTERM_BP_FAT	GO:0048562~embryonic organ morphogenesis	8.18391	0.000199152	7	EYA1, TSHZ1, HOXA3, SIX1, HOXA7, SIX4, GFI1	87	133	13528	0.137728	0.0292019	0.302356
2	2.41517	GOTERM_BP_FAT	GO:0006355~regulation of transcription, DNA-dependent	2.19253	0.000201453	25	TSHZ1, MTDH, NAA16, MEIS1, GABPB1, HOXA3, TSC22D2, HOXA7, CHD2, HOXA10, HOXA9, GFI1, MYB, RUNX2, CREBZF, RREB1, SIX4, ARID1B, MED13L, PURB, CDKN1B, SIX1, JMJD1C, NCOR1, TCF12	87	1773	13528	0.139202	0.0246732	0.305844
2	2.41517	GOTERM_BP_FAT	GO:0043583~ear development	9.82069	0.000341493	6	EYA1, CDKN1B, TSHZ1, SIX1, SIX4, GFI1	87	95	13528	0.224397	0.035651	0.517936
2	2.41517	GOTERM_BP_FAT	GO:0006350~transcription	1.99826	0.000427541	27	TSHZ1, ARID2, MEIS1, GABPB1, HOXA3, HOXA7, PHTF1, HOXA10, HOXA9, GFI1, MYB, BAZ2B, RUNX2, CREBZF, RREB1, ARID1B, MED13L, PURB, ZBTB25, SLTM, EYA1, BAZ1A, HIPK3, JMJD1C, NCOR1, TCF12, ZBTB1	87	2101	13528	0.272513	0.0389894	0.648048
2	2.41517	GOTERM_BP_FAT	GO:0048704~embryonic skeletal system morphogenesis	13.6398	0.000465207	5	EYA1, HOXA3, SIX1, HOXA7, SIX4	87	57	13528	0.292625	0.0377356	0.704952
2	2.41517	INTERPRO	IPR017970:Homeobox, conserved site	5.63185	0.0005262	8	TSHZ1, HOXA3, SIX1, HOXA7, HOXA10, HOXA9, SIX4, MEIS1	102	232	16659	0.106525	0.0547617	0.664795
2	2.41517	INTERPRO	IPR001356:Homeobox	5.55995	0.000567966	8	TSHZ1, HOXA3, SIX1, HOXA7, HOXA10, HOXA9, SIX4, MEIS1	102	235	16659	0.114479	0.0397162	0.717387
2	2.41517	GOTERM_BP_FAT	GO:0048705~skeletal system morphogenesis	8.33005	0.000726744	6	EYA1, HOXA3, SIX1, HOXA7, SIX4, RUNX2	87	112	13528	0.417772	0.0526526	1.09923
2	2.41517	GOTERM_BP_FAT	GO:0048568~embryonic organ development	6.32825	0.000785543	7	EYA1, TSHZ1, HOXA3, SIX1, HOXA7, SIX4, GFI1	87	172	13528	0.442712	0.0517642	1.18767
2	2.41517	GOTERM_BP_FAT	GO:0042471~ear morphogenesis	11.7799	0.000812757	5	EYA1, TSHZ1, SIX1, SIX4, GFI1	87	66	13528	0.453891	0.0491619	1.22858
2	2.41517	GOTERM_MF_FAT	GO:0043565~sequence-specific DNA binding	3.08949	0.000859549	13	TSHZ1, CREBZF, SIX4, MEIS1, PURB, HOXA3, SIX1, HOXA7, HOXA10, HOXA9, GFI1, TCF12, NCOR1	90	607	12983	0.152923	0.152923	1.06581
2	2.41517	GOTERM_MF_FAT	GO:0003700~transcription factor activity	2.51523	0.000872251	17	TSHZ1, CREBZF, SIX4, MEIS1, PURB, ZBTB25, GABPB1, HOXA3, TSC22D2, SIX1, HOXA7, PHTF1, HOXA10, HOXA9, NCOR1, RUNX2, TCF12	90	975	12983	0.154999	0.0807608	1.08148
2	2.41517	SMART	SM00389:HOX	4.90591	0.001042	8	TSHZ1, HOXA3, SIX1, HOXA7, HOXA10, HOXA9, SIX4, MEIS1	63	235	9079	0.0557269	0.0557269	1.02019
2	2.41517	GOTERM_MF_FAT	GO:0003677~DNA binding	1.79469	0.00138246	29	TSHZ1, ARID2, MEIS1, GABPB1, HOXA3, TSC22D2, HJURP, HOXA7, PHTF1, CHD2, HOXA10, HOXA9, GFI1, BAZ2B, MYB, TOP2B, RUNX2, PMS1, REV1, CREBZF, RREB1, SIX4, ARID1B, PURB, ZBTB25, SIX1, NCOR1, TCF12, ZBTB1	90	2331	12983	0.234327	0.0851545	1.70908
2	2.41517	GOTERM_BP_FAT	GO:0048839~inner ear development	9.84141	0.00159162	5	EYA1, CDKN1B, SIX1, SIX4, GFI1	87	79	13528	0.694286	0.0811666	2.39268
2	2.41517	GOTERM_MF_FAT	GO:0030528~transcription regulator activity	2.00355	0.00269571	21	TSHZ1, CREBZF, RREB1, ARID1B, SIX4, MED13L, MEIS1, PURB, ZBTB25, GABPB1, HOXA3, TSC22D2, HOXA7, SIX1, PHTF1, HOXA10, HOXA9, MYB, NCOR1, RUNX2, TCF12	90	1512	12983	0.406059	0.122119	3.30768
2	2.41517	GOTERM_BP_FAT	GO:0001501~skeletal system development	3.89954	0.0041531	8	EYA1, HOXA3, SIX1, HOXA7, HOXA10, HOXA9, SIX4, RUNX2	87	319	13528	0.954786	0.150379	6.13135
2	2.41517	UP_SEQ_FEATURE	DNA-binding region:Homeobox	5.5886	0.00432224	6	HOXA3, SIX1, HOXA7, HOXA10, HOXA9, SIX4	108	190	19113	0.823183	0.579504	5.86285
2	2.41517	GOTERM_BP_FAT	GO:0043009~chordate embryonic development	3.75817	0.00507282	8	EYA1, HOXA3, SIX1, HOXA7, HOXA9, SIX4, MBNL1, HECTD1	87	331	13528	0.977264	0.17237	7.4408
2	2.41517	GOTERM_BP_FAT	GO:0009792~embryonic development ending in birth or egg hatching	3.72441	0.00532505	8	EYA1, HOXA3, SIX1, HOXA7, HOXA9, SIX4, MBNL1, HECTD1	87	334	13528	0.981172	0.172348	7.79691
2	2.41517	GOTERM_BP_FAT	GO:0042472~inner ear morphogenesis	11.1067	0.00539397	4	EYA1, SIX1, SIX4, GFI1	87	56	13528	0.982118	0.167155	7.89399
2	2.41517	GOTERM_BP_FAT	GO:0007389~pattern specification process	4.07663	0.00703992	7	EYA1, TSHZ1, HOXA3, SIX1, HOXA7, HOXA10, HOXA9	87	267	13528	0.994785	0.204299	10.1844
2	2.41517	GOTERM_BP_FAT	GO:0048538~thymus development	21.2038	0.00849609	3	HOXA3, SIX1, SIX4	87	22	13528	0.99825	0.224249	12.1662
2	2.41517	GOTERM_BP_FAT	GO:0035270~endocrine system development	9.01416	0.00961067	4	EYA1, HOXA3, SIX1, PDE3B	87	69	13528	0.999242	0.241447	13.6554
2	2.41517	GOTERM_BP_FAT	GO:0009952~anterior/posterior pattern formation	5.55337	0.01213	5	TSHZ1, HOXA3, HOXA7, HOXA10, HOXA9	87	140	13528	0.999886	0.276953	16.9351
2	2.41517	GOTERM_BP_FAT	GO:0007423~sensory organ development	4.07409	0.0152929	6	EYA1, CDKN1B, TSHZ1, SIX1, SIX4, GFI1	87	229	13528	0.99999	0.309172	20.8879
2	2.41517	SP_PIR_KEYWORDS	developmental protein	2.28629	0.0296208	10	EYA1, TSHZ1, HOXA3, SIX1, HOXA7, HOXA10, HOXA9, SIX4, TCF12, MEIS1	108	779	19235	0.989953	0.264126	30.253
2	2.41517	GOTERM_BP_FAT	GO:0003002~regionalization	3.94655	0.0367764	5	TSHZ1, HOXA3, HOXA7, HOXA10, HOXA9	87	197	13528	1	0.549095	43.4291
2	2.41517	SP_PIR_KEYWORDS	DNA binding	3.14297	0.0414053	6	HOXA7, HOXA10, HOXA9, MYB, TCF12, ZBTB25	108	340	19235	0.998451	0.301932	39.7523
3	2.26511	SP_PIR_KEYWORDS	bromodomain	18.2669	0.00132218	4	PHIP, BAZ1A, BAZ2B, ATAD2B	108	39	19235	0.183254	0.028504	1.57286
3	2.26511	INTERPRO	IPR018359:Bromodomain, conserved site	18.1471	0.00133554	4	PHIP, BAZ1A, BAZ2B, ATAD2B	102	36	16659	0.248735	0.0690031	1.67937
3	2.26511	INTERPRO	IPR001487:Bromodomain	16.3324	0.00181594	4	PHIP, BAZ1A, BAZ2B, ATAD2B	102	40	16659	0.322242	0.074844	2.27706
3	2.26511	SMART	SM00297:BROMO	14.4111	0.00250305	4	PHIP, BAZ1A, BAZ2B, ATAD2B	63	40	9079	0.128762	0.0665989	2.43491
3	2.26511	UP_SEQ_FEATURE	domain:Bromo	18.9613	0.0106741	3	BAZ1A, BAZ2B, ATAD2B	108	28	19113	0.986331	0.658069	13.9019
4	2.03208	GOTERM_BP_FAT	GO:0022403~cell cycle phase	3.7559	0.00123692	10	CDKN1B, KIF11, NIPBL, PDS5A, CENPV, CDK6, GFI1, NCOR1, VCPIP1, SMC4	87	414	13528	0.601814	0.068383	1.86413
4	2.03208	GOTERM_BP_FAT	GO:0000278~mitotic cell cycle	3.78229	0.00240464	9	CDKN1B, KIF11, NIPBL, PDS5A, CENPV, CDK6, GFI1, VCPIP1, SMC4	87	370	13528	0.833242	0.11256	3.59416
4	2.03208	GOTERM_BP_FAT	GO:0022402~cell cycle process	3.02732	0.00304188	11	CDKN1B, KIF11, NIPBL, PDS5A, CENPV, CDK6, GFI1, SESN1, NCOR1, VCPIP1, SMC4	87	565	13528	0.896337	0.132086	4.52618
4	2.03208	GOTERM_BP_FAT	GO:0007049~cell cycle	2.60493	0.00356198	13	KIF11, PDS5A, CDK6, SESN1, SMC4, CDKN1B, NIPBL, ERBB2IP, HJURP, CENPV, GFI1, NCOR1, VCPIP1	87	776	13528	0.92969	0.144584	5.28064
4	2.03208	GOTERM_BP_FAT	GO:0000280~nuclear division	4.24075	0.0130545	6	KIF11, NIPBL, PDS5A, CENPV, VCPIP1, SMC4	87	220	13528	0.999943	0.286178	18.1092
4	2.03208	GOTERM_BP_FAT	GO:0007067~mitosis	4.24075	0.0130545	6	KIF11, NIPBL, PDS5A, CENPV, VCPIP1, SMC4	87	220	13528	0.999943	0.286178	18.1092
4	2.03208	GOTERM_BP_FAT	GO:0000087~M phase of mitotic cell cycle	4.16502	0.0140199	6	KIF11, NIPBL, PDS5A, CENPV, VCPIP1, SMC4	87	224	13528	0.999973	0.29542	19.3185
4	2.03208	SP_PIR_KEYWORDS	cell cycle	3.0907	0.0145425	8	CDKN1B, KIF11, NIPBL, PDS5A, HJURP, CENPV, CDK6, SMC4	108	461	19235	0.893685	0.184341	16.0993
4	2.03208	GOTERM_BP_FAT	GO:0048285~organelle fission	4.07409	0.0152929	6	KIF11, NIPBL, PDS5A, CENPV, VCPIP1, SMC4	87	229	13528	0.99999	0.309172	20.8879
4	2.03208	SP_PIR_KEYWORDS	cell division	4.04777	0.0160557	6	KIF11, PDS5A, CENPV, CDK6, SMC4, CDK13	108	264	19235	0.915959	0.186469	17.63
4	2.03208	GOTERM_BP_FAT	GO:0000279~M phase	3.30839	0.0182788	7	KIF11, NIPBL, PDS5A, CENPV, NCOR1, VCPIP1, SMC4	87	329	13528	0.999999	0.340264	24.4575
4	2.03208	SP_PIR_KEYWORDS	mitosis	4.86617	0.0191668	5	KIF11, PDS5A, CENPV, SMC4, CDK13	108	183	19235	0.948232	0.203691	20.6972
4	2.03208	GOTERM_BP_FAT	GO:0051301~cell division	3.16259	0.0397367	6	KIF11, PDS5A, CENPV, CDK6, SMC4, CDK13	87	295	13528	1	0.557511	46.0155
5	1.86912	GOTERM_BP_FAT	GO:0051276~chromosome organization	3.20607	0.0036143	10	EYA1, NIPBL, HJURP, CENPV, CHD2, ARID1B, JMJD1C, ARID2, NCOR1, SMC4	87	485	13528	0.932384	0.139001	5.35622
5	1.86912	GOTERM_BP_FAT	GO:0016568~chromatin modification	3.97248	0.00795109	7	EYA1, HJURP, CENPV, ARID1B, JMJD1C, ARID2, NCOR1	87	274	13528	0.997366	0.219226	11.4293
5	1.86912	GOTERM_BP_FAT	GO:0006325~chromatin organization	3.29088	0.0102093	8	EYA1, HJURP, CENPV, CHD2, ARID1B, JMJD1C, ARID2, NCOR1	87	378	13528	0.999517	0.246307	14.4455
5	1.86912	SP_PIR_KEYWORDS	chromatin regulator	4.18079	0.0311921	5	EYA1, ARID1B, JMJD1C, ARID2, NCOR1	108	213	19235	0.992159	0.26142	31.5943
5	1.86912	GOTERM_BP_FAT	GO:0006338~chromatin remodeling	8.33005	0.0493095	3	HJURP, CENPV, ARID1B	87	56	13528	1	0.5917	53.6431
6	1.53079	UP_SEQ_FEATURE	repeat:HEAT 5	15.169	0.0163809	3	NIPBL, FAM179B, TNPO1	108	35	19113	0.998649	0.733219	20.5764
6	1.53079	UP_SEQ_FEATURE	repeat:HEAT 4	12.3469	0.0241524	3	NIPBL, FAM179B, TNPO1	108	43	19113	0.999943	0.70549	28.8951
6	1.53079	UP_SEQ_FEATURE	repeat:HEAT 3	10.6183	0.0319495	3	NIPBL, FAM179B, TNPO1	108	50	19113	0.999998	0.631792	36.4223
6	1.53079	UP_SEQ_FEATURE	repeat:HEAT 1	9.15374	0.0418923	3	NIPBL, FAM179B, TNPO1	108	58	19113	1	0.705571	44.9489
6	1.53079	UP_SEQ_FEATURE	repeat:HEAT 2	9.15374	0.0418923	3	NIPBL, FAM179B, TNPO1	108	58	19113	1	0.705571	44.9489
7	1.39341	GOTERM_BP_FAT	GO:0043009~chordate embryonic development	3.75817	0.00507282	8	EYA1, HOXA3, SIX1, HOXA7, HOXA9, SIX4, MBNL1, HECTD1	87	331	13528	0.977264	0.17237	7.4408
7	1.39341	GOTERM_BP_FAT	GO:0009792~embryonic development ending in birth or egg hatching	3.72441	0.00532505	8	EYA1, HOXA3, SIX1, HOXA7, HOXA9, SIX4, MBNL1, HECTD1	87	334	13528	0.981172	0.172348	7.79691
7	1.39341	GOTERM_BP_FAT	GO:0007517~muscle organ development	3.6847	0.045411	5	SIX1, SIX4, MBNL1, TCF12, SERP1	87	211	13528	1	0.578706	50.6672
8	1.2916	GOTERM_CC_FAT	GO:0005694~chromosome	3.58541	0.00608581	8	BAZ1A, PDS5A, HJURP, CENPV, CHD2, TOP2B, PURB, SMC4	62	460	12782	0.604605	0.124143	7.04584
8	1.2916	GOTERM_CC_FAT	GO:0044427~chromosomal part	3.73868	0.0100013	7	PDS5A, HJURP, CENPV, CHD2, TOP2B, PURB, SMC4	62	386	12782	0.782997	0.141685	11.3353
8	1.2916	SP_PIR_KEYWORDS	cell cycle	3.0907	0.0145425	8	CDKN1B, KIF11, NIPBL, PDS5A, HJURP, CENPV, CDK6, SMC4	108	461	19235	0.893685	0.184341	16.0993
9	1.07236	GOTERM_BP_FAT	GO:0043009~chordate embryonic development	3.75817	0.00507282	8	EYA1, HOXA3, SIX1, HOXA7, HOXA9, SIX4, MBNL1, HECTD1	87	331	13528	0.977264	0.17237	7.4408
9	1.07236	GOTERM_BP_FAT	GO:0009792~embryonic development ending in birth or egg hatching	3.72441	0.00532505	8	EYA1, HOXA3, SIX1, HOXA7, HOXA9, SIX4, MBNL1, HECTD1	87	334	13528	0.981172	0.172348	7.79691
10	1.04215	GOTERM_BP_FAT	GO:0016481~negative regulation of transcription	2.71014	0.0266753	8	CDKN1B, MTDH, CREBZF, HOXA7, GFI1, RUNX2, NCOR1, PURB	87	459	13528	1	0.446584	33.7059
10	1.04215	GOTERM_BP_FAT	GO:0032582~negative regulation of gene-specific transcription	9.71839	0.0373072	3	CDKN1B, GFI1, NCOR1	87	48	13528	1	0.544229	43.9012
10	1.04215	GOTERM_BP_FAT	GO:0010629~negative regulation of gene expression	2.46816	0.0411234	8	CDKN1B, MTDH, CREBZF, HOXA7, GFI1, RUNX2, NCOR1, PURB	87	504	13528	1	0.560526	47.1887
10	1.04215	GOTERM_BP_FAT	GO:0045934~negative regulation of nucleobase, nucleoside, nucleotide and nucleic acid metabolic process	2.4296	0.0441408	8	CDKN1B, MTDH, CREBZF, HOXA7, GFI1, RUNX2, NCOR1, PURB	87	512	13528	1	0.577354	49.6596
10	1.04215	GOTERM_BP_FAT	GO:0051172~negative regulation of nitrogen compound metabolic process	2.39683	0.0468964	8	CDKN1B, MTDH, CREBZF, HOXA7, GFI1, RUNX2, NCOR1, PURB	87	519	13528	1	0.581718	51.8215
11	0.959806	UP_SEQ_FEATURE	domain:PX	11.2961	0.0284996	3	SNX9, SGK3, SNX13	108	47	19113	0.999991	0.650554	33.1881
11	0.959806	INTERPRO	IPR001683:Phox-like	10.2077	0.0342662	3	SNX9, SGK3, SNX13	102	48	16659	0.999425	0.711653	35.7161
11	0.959806	SMART	SM00312:PX	9.00694	0.0423378	3	SNX9, SGK3, SNX13	63	48	9079	0.907386	0.547562	34.6557
12	0.926904	SP_PIR_KEYWORDS	ATP	4.52801	0.0102976	6	CDK17, KIF11, CDK6, PGK1, TOP2B, CDK13	108	236	19235	0.794786	0.146466	11.6648
12	0.926904	GOTERM_MF_FAT	GO:0004693~cyclin-dependent protein kinase activity	14.4256	0.017847	3	CDK17, CDK6, CDK13	90	30	12983	0.969056	0.500984	20.1002
12	0.926904	UP_SEQ_FEATURE	nucleotide phosphate-binding region:ATP	2.20755	0.0188415	12	CDK17, KIF11, SGK3, HIPK3, WNK1, CHD2, CDK6, PGK1, TOP2B, SMC4, CDK13, ATAD2B	108	962	19113	0.999504	0.718629	23.3031
12	0.926904	SP_PIR_KEYWORDS	serine/threonine-specific protein kinase	8.90509	0.0440323	3	CDK17, CDK6, CDK13	108	60	19235	0.998982	0.304149	41.7012
12	0.926904	SP_PIR_KEYWORDS	transferase	1.78868	0.045592	14	CDK17, REV1, METTL5, SGK3, WNK1, CDK6, UGT1A1, MGAT2, HIPK3, ST8SIA4, PCMTD1, B4GALT6, PGK1, CDK13	108	1394	19235	0.999207	0.300213	42.8308
14	0.79872	SP_PIR_KEYWORDS	ubl conjugation pathway	2.79924	0.0235869	8	DCUN1D1, UBE3A, UBE2K, MARCH7, FBXL14, VCPIP1, SENP6, HECTD1	108	509	19235	0.974062	0.229611	24.8751
17	0.632124	GOTERM_CC_FAT	GO:0042598~vesicular fraction	4.22462	0.028966	5	SNX9, WNK1, PDE3B, FNDC3A, UGT1A1	62	244	12782	0.988528	0.333803	29.659
none	none	UP_SEQ_FEATURE	compositionally biased region:Ser-rich	5.41327	4.61236e-06	13	RSBN1L, CYTIP, TSHZ1, FAM179B, MARCH7, ARID1B, MED13L, HERPUD2, HIPK3, CHD2, BAZ2B, FCHO2, HECTD1	108	425	19113	0.00184325	0.00184325	0.00643315
none	none	SP_PIR_KEYWORDS	phosphoprotein	1.54487	1.72741e-05	63	CDK17, VPS54, PDE3B, FAM179B, EIF2A, SENP6, SLMAP, TOP2B, FNDC3A, VCPIP1, CDK13, RSBN1L, REV1, KIF11, RNF220, SGK3, RREB1, WNK1, CDK6, ARID1B, SIX4, PURB, SLTM, BAZ1A, STXBP5, HIPK3, JMJD1C, SNX13, SNX9, MTDH, UBE3A, RDX, SESN1, ARID2, EPM2AIP1, PHIP, TSC22D2, NIPBL, HJURP, CHD2, ANKIB1, WAC, GFI1, BAZ2B, RUNX2, FCHO2, TNPO1, HECTD1, PDS5A, MARCH7, DOCK8, MED13L, REEP3, SMC4, MSL2, CDKN1B, ERBB2I…	108	7263	19235	0.00263947	0.00132061	0.0206968
none	none	SP_PIR_KEYWORDS	acetylation	1.82495	0.00221586	27	SNX9, EIF2A, RDX, PHIP, SLMAP, WAC, TOP2B, MYB, BAZ2B, FNDC3A, TNPO1, VCPIP1, CDK13, RSBN1L, KIF11, PDS5A, RAP1GDS1, CDK6, ARID1B, UGT1A1, PURB, SMC4, SLTM, UBE2K, JMJD1C, PGK1, NCOR1	108	2635	19235	0.287804	0.0415379	2.62309
none	none	GOTERM_CC_FAT	GO:0043228~non-membrane-bounded organelle	1.74713	0.00706099	22	MTDH, TSHZ1, KIF11, PDS5A, RDX, ARID1B, SFI1, PURB, SMC4, BAZ1A, HJURP, KRIT1, SLMAP, SIX1, CHD2, CENPV, TOP2B, HPGD, NCOR1, MRP63, SERP1, RPL36AL	62	2596	12782	0.659411	0.125965	8.13159
none	none	GOTERM_CC_FAT	GO:0043232~intracellular non-membrane-bounded organelle	1.74713	0.00706099	22	MTDH, TSHZ1, KIF11, PDS5A, RDX, ARID1B, SFI1, PURB, SMC4, BAZ1A, HJURP, KRIT1, SLMAP, SIX1, CHD2, CENPV, TOP2B, HPGD, NCOR1, MRP63, SERP1, RPL36AL	62	2596	12782	0.659411	0.125965	8.13159
none	none	GOTERM_BP_FAT	GO:0051451~myoblast migration	155.494	0.0126744	2	SIX1, SIX4	87	2	13528	0.999924	0.279091	17.6284
none	none	BBID	4.cyclins_&_p27_cell_cycle	71.6	0.0139665	2	CDKN1B, CDK6	2	5	358	0.1189	0.1189	7.77544
none	none	UP_SEQ_FEATURE	short sequence motif:LXXLL	117.981	0.0167019	2	ARID1B, ARID2	108	3	19113	0.998814	0.674653	20.9371
none	none	GOTERM_BP_FAT	GO:0006357~regulation of transcription from RNA polymerase II promoter	2.35273	0.0167207	11	GABPB1, MTDH, SIX1, HOXA7, CHD2, SIX4, GFI1, MED13L, TCF12, RUNX2, NCOR1	87	727	13528	0.999996	0.31625	22.6141
none	none	GOTERM_BP_FAT	GO:0031055~chromatin remodeling at centromere	103.663	0.018952	2	HJURP, CENPV	87	3	13528	0.999999	0.334177	25.2413
none	none	UP_SEQ_FEATURE	domain:Leucine-zipper	6.43535	0.0239021	4	CREBZF, MED13L, MYB, TCF12	108	110	19113	0.999937	0.701689	28.6403
none	none	INTERPRO	IPR004022:DDT family	81.6618	0.0240336	2	BAZ1A, BAZ2B	102	4	16659	0.994517	0.580071	26.5299
none	none	INTERPRO	IPR018500:DDT subgroup	81.6618	0.0240336	2	BAZ1A, BAZ2B	102	4	16659	0.994517	0.580071	26.5299
none	none	UP_SEQ_FEATURE	compositionally biased region:Asp/Glu-rich (acidic)	6.20955	0.0262108	4	UBE3A, BAZ2B, TNPO1, MEIS1	108	114	19113	0.999976	0.654381	30.9588
none	none	SMART	SM00571:DDT	72.0556	0.0270417	2	BAZ1A, BAZ2B	63	4	9079	0.778597	0.395038	23.6345
none	none	UP_SEQ_FEATURE	compositionally biased region:Lys-rich	5.89907	0.0298905	4	PHIP, MSL2, RSBN1L, BAZ2B	108	120	19113	0.999995	0.606917	34.51
none	none	INTERPRO	IPR018501:DDT superfamily	65.3294	0.0299521	2	BAZ1A, BAZ2B	102	5	16659	0.998508	0.605317	31.9805
none	none	SP_PIR_KEYWORDS	chromatin regulator	4.18079	0.0311921	5	EYA1, ARID1B, JMJD1C, ARID2, NCOR1	108	213	19235	0.992159	0.26142	31.5943
none	none	GOTERM_BP_FAT	GO:0014812~muscle cell migration	62.1977	0.0313889	2	SIX1, SIX4	87	5	13528	1	0.473387	38.4227
none	none	UP_SEQ_FEATURE	domain:DDT	58.9907	0.0331274	2	BAZ1A, BAZ2B	108	6	19113	0.999999	0.592763	37.4928
none	none	GOTERM_CC_FAT	GO:0005783~endoplasmic reticulum	2.14751	0.0373336	10	PIGL, MTDH, ORMDL1, SLMAP, PHTF1, PDE3B, UGT1A1, VCPIP1, EPM2AIP1, SERP1	62	960	12782	0.996922	0.382419	36.5806
none	none	GOTERM_BP_FAT	GO:0034508~centromere complex assembly	51.8314	0.0375488	2	HJURP, CENPV	87	6	13528	1	0.509269	44.115
none	none	SP_PIR_KEYWORDS	Proto-oncogene	3.87178	0.0396045	5	DCUN1D1, CDKN1B, HOXA9, MYB, MEIS1	108	230	19235	0.997935	0.304894	38.382
none	none	BBID	26.cyclin-CDK_complexes	23.8667	0.0418994	2	CDKN1B, CDK6	2	15	358	0.319701	0.175198	21.8335
none	none	INTERPRO	IPR011989:Armadillo-like helical	5.10386	0.0428692	4	RAP1GDS1, FAM179B, TNPO1, HECTD1	102	128	16659	0.999915	0.647191	42.6076
none	none	INTERPRO	IPR000357:HEAT	8.90856	0.0439025	3	PDS5A, HEATR7B1, TNPO1	102	55	16659	0.999933	0.617398	43.3879
none	none	GOTERM_CC_FAT	GO:0016585~chromatin remodeling complex	8.71104	0.0451156	3	KIF11, ARID1B, NCOR1	62	71	12782	0.999104	0.417121	42.4519
